# Supplementary material for: Dichloridobis[3-meth­oxy­methyl-4-phenyl-5-(2-pyrid­yl)-4H-1,2,4-triazole-κ2 N 1,N 5]chromium(III) chloride
Source: Acta Crystallogr Sect E Struct Rep Online. 2011 Oct 5;67(Pt 11):m1492. doi: 10.1107/S1600536811039328 (PMC3246925; doi:10.1107/S1600536811039328)
Supplement: Supplementary file 2 [file e-67-m1492-Isup2.hkl]

# 
# h,k,l, Fc-squared, Fo-squared, sigma(Fo-squared) and status flag 
# 
data_I
_shelx_title ' 29 in R-3c' 
_shelx_refln_list_code          4 
_shelx_F_calc_maximum      880.29 
_exptl_crystal_F_000      6390.00 
_reflns_d_resolution_high  0.8401 
 
loop_ 
 _symmetry_equiv_pos_as_xyz 
 'x, y, z' 
 '-y, x-y, z' 
 '-x+y, -x, z' 
 'y, x, -z+1/2' 
 'x-y, -y, -z+1/2' 
 '-x, -x+y, -z+1/2' 
 'x+2/3, y+1/3, z+1/3' 
 '-y+2/3, x-y+1/3, z+1/3' 
 '-x+y+2/3, -x+1/3, z+1/3' 
 'y+2/3, x+1/3, -z+5/6' 
 'x-y+2/3, -y+1/3, -z+5/6' 
 '-x+2/3, -x+y+1/3, -z+5/6' 
 'x+1/3, y+2/3, z+2/3' 
 '-y+1/3, x-y+2/3, z+2/3' 
 '-x+y+1/3, -x+2/3, z+2/3' 
 'y+1/3, x+2/3, -z+7/6' 
 'x-y+1/3, -y+2/3, -z+7/6' 
 '-x+1/3, -x+y+2/3, -z+7/6' 
 '-x, -y, -z' 
 'y, -x+y, -z' 
 'x-y, x, -z' 
 '-y, -x, z-1/2' 
 '-x+y, y, z-1/2' 
 'x, x-y, z-1/2' 
 '-x+2/3, -y+1/3, -z+1/3' 
 'y+2/3, -x+y+1/3, -z+1/3' 
 'x-y+2/3, x+1/3, -z+1/3' 
 '-y+2/3, -x+1/3, z-1/6' 
 '-x+y+2/3, y+1/3, z-1/6' 
 'x+2/3, x-y+1/3, z-1/6' 
 '-x+1/3, -y+2/3, -z+2/3' 
 'y+1/3, -x+y+2/3, -z+2/3' 
 'x-y+1/3, x+2/3, -z+2/3' 
 '-y+1/3, -x+2/3, z+1/6' 
 '-x+y+1/3, y+2/3, z+1/6' 
 'x+1/3, x-y+2/3, z+1/6' 
 
_cell_length_a    20.8852 
_cell_length_b    20.8852 
_cell_length_c    37.6200 
_cell_angle_alpha  90.000 
_cell_angle_beta   90.000 
_cell_angle_gamma 120.000 
 
_shelx_F_squared_multiplier     1.000 
 
loop_ 
 _refln_index_h 
 _refln_index_k 
 _refln_index_l 
 _refln_F_squared_calc 
 _refln_F_squared_meas 
 _refln_F_squared_sigma 
 _refln_observed_status 
  -1   2   0   301013.41   196007.77   2479.51 o 
   0   3   0   219153.77   243393.58   2449.26 o 
  -2   4   0   230936.45   210115.86   2709.69 o 
  -1   5   0    10612.85     9386.68    144.02 o 
   0   6   0    12875.77    16725.70    291.52 o 
  -2   7   0     6773.78     7419.66    147.89 o 
  -4   8   0    80446.47    87610.24   1173.08 o 
  -1   8   0    12480.89    14318.95    204.11 o 
  -3   9   0   144395.34   139710.47   1101.23 o 
   0   9   0     1132.20     1074.59    132.21 o 
  -5  10   0    11273.60     9558.75    348.78 o 
  -2  10   0    19198.25    24418.31    293.07 o 
  -4  11   0       25.28      204.01     61.61 o 
  -1  11   0    11298.63     9146.59    202.29 o 
  -6  12   0   165201.28   150655.08   1724.06 o 
  -3  12   0   101117.25   105447.72    911.38 o 
   0  12   0      357.99      181.10     89.51 o 
  -5  13   0    12440.06    12987.55    234.57 o 
  -2  13   0     2511.86     2713.90    137.56 o 
  -7  14   0     6172.26     7146.90    287.51 o 
  -4  14   0    47407.59    48556.97    513.64 o 
  -1  14   0     6851.95     7251.55    221.00 o 
  -6  15   0    60436.01    60595.56    594.93 o 
  -3  15   0    21681.70    22886.91    340.15 o 
   0  15   0     2294.82     2211.30    320.04 o 
  -8  16   0    13220.25    12483.23    369.95 o 
  -5  16   0     8567.26     8827.40    269.61 o 
  -2  16   0      733.28      599.21    113.82 o 
  -7  17   0      186.40      158.99     93.80 o 
  -4  17   0     2766.41     2859.74    189.98 o 
  -1  17   0     2564.28     2975.97    227.58 o 
  -9  18   0     8961.63    10094.29    551.59 o 
  -6  18   0    14692.80    16007.69    382.61 o 
  -3  18   0    10502.44    11348.91    447.62 o 
   0  18   0    22870.13    22410.33    984.53 o 
  -8  19   0     6135.56     5361.67    429.10 o 
  -5  19   0      954.18      693.14    164.05 o 
  -2  19   0     2284.45     2383.70    215.30 o 
 -10  20   0      882.71      875.78    295.44 o 
  -7  20   0     2288.26     2345.34    236.88 o 
  -4  20   0     3032.62     2659.84    218.95 o 
  -1  20   0       54.43       90.96    166.79 o 
  -9  21   0    11707.26    11828.99    496.49 o 
  -6  21   0       35.47        5.26    155.86 o 
  -3  21   0        6.33      281.88    186.58 o 
   0  21   0        4.35       93.75    461.62 o 
 -11  22   0       18.11        0.43    352.22 o 
  -8  22   0     1208.44      726.78    220.66 o 
  -5  22   0      199.96      213.04    187.97 o 
  -2  22   0     1786.43     1966.12    286.62 o 
 -10  23   0     2553.09     2306.86    282.80 o 
  -7  23   0      109.27      287.66    206.83 o 
  -4  23   0     1960.35     2069.96    282.95 o 
 -12  24   0     2571.09     2969.39    440.44 o 
  -9  24   0     2014.54     1583.32    258.15 o 
  -2   3   1    30151.29    27885.28    236.11 o 
  -1   4   1    17656.51    15428.23    223.45 o 
  -3   5   1   216184.88   205419.09   1540.66 o 
  -5   6   1    46143.57    48666.80    415.50 o 
  -2   6   1    71491.01    72776.56    610.67 o 
  -4   7   1    17306.13    14769.61    206.69 o 
  -1   7   1     2872.18     3794.35    107.78 o 
  -6   8   1    13367.80    12977.41    178.57 o 
  -3   8   1    48328.69    51297.48    469.22 o 
  -8   9   1      188.72       44.45     47.15 o 
  -5   9   1     4322.21     5071.53    161.27 o 
  -2   9   1    10308.96    10440.26    180.20 o 
  -7  10   1     7326.89     6444.02    178.96 o 
  -4  10   1     3326.98     3581.43    125.74 o 
  -1  10   1    53219.08    54210.61    557.34 o 
  -9  11   1    57562.64    61190.32    566.84 o 
  -6  11   1    30157.10    32937.15    467.18 o 
  -3  11   1   123051.86   129186.77   1093.68 o 
 -11  12   1     1869.02     2129.18    115.50 o 
  -8  12   1    12885.29    12947.64    251.30 o 
  -5  12   1    74595.54    73232.20    738.34 o 
  -2  12   1    42500.84    41862.89    446.59 o 
 -10  13   1     6230.41     6707.27    188.80 o 
  -7  13   1     3958.56     4763.98    153.28 o 
  -4  13   1    29309.42    29792.03    360.19 o 
  -1  13   1     5114.53     4727.80    171.98 o 
 -12  14   1    19214.00    20193.31    300.23 o 
  -9  14   1    76944.37    78205.38    877.30 o 
  -6  14   1     1208.45     1468.55    110.00 o 
  -3  14   1     2747.71     2633.94    139.52 o 
 -14  15   1     6563.07     6147.96    240.54 o 
 -11  15   1    11559.17    10723.12    250.82 o 
  -8  15   1    35160.58    35876.22    500.03 o 
  -5  15   1     7820.55     7685.19    218.67 o 
  -2  15   1     6008.13     5680.26    200.98 o 
 -13  16   1     9397.10     9262.89    297.01 o 
 -10  16   1     1786.53     1363.65    121.51 o 
  -7  16   1    21008.17    21491.52    352.29 o 
  -4  16   1     2585.66     2211.68    156.49 o 
  -1  16   1      311.35      111.28    104.71 o 
 -15  17   1     9037.91     8683.58    319.82 o 
 -12  17   1     1609.02     1087.08    137.10 o 
  -9  17   1     2627.47     2465.69    152.43 o 
  -6  17   1      124.07      384.70    106.37 o 
  -3  17   1      450.28      381.06    125.37 o 
 -17  18   1        8.99        0.00    135.99 o 
 -14  18   1     2728.27     3070.52    199.66 o 
 -11  18   1    28134.91    29623.39    508.96 o 
  -8  18   1     7875.73     6820.85    288.65 o 
  -5  18   1       94.47       33.00    110.10 o 
  -2  18   1    12381.86    13205.59    380.89 o 
 -16  19   1        1.37        0.00    117.91 o 
 -13  19   1     8234.02     7987.69    333.52 o 
 -10  19   1      767.80      634.27    132.59 o 
  -7  19   1      617.17      483.00    153.99 o 
  -4  19   1     5890.43     7062.67    320.87 o 
  -1  19   1    14551.05    14226.25    460.64 o 
 -18  20   1     3055.14     3023.57    260.76 o 
 -15  20   1       35.77       10.06    129.33 o 
 -12  20   1       78.20        0.00    142.31 o 
  -9  20   1      669.57      435.37    161.50 o 
  -6  20   1     1821.27     1684.15    210.57 o 
  -3  20   1     1568.53     1472.96    212.61 o 
 -20  21   1     4094.53     4317.19    334.22 o 
 -17  21   1     1420.43     1695.25    238.98 o 
 -14  21   1     4501.13     4592.40    297.19 o 
 -11  21   1     2353.20     2079.91    253.90 o 
  -8  21   1        8.48       79.16    160.75 o 
  -5  21   1     3598.61     4035.74    323.73 o 
  -2  21   1     5781.88     6373.74    405.74 o 
 -19  22   1      249.89      575.58    209.86 o 
 -16  22   1     2302.52     2596.54    268.90 o 
 -13  22   1        3.44        0.00    169.64 o 
 -10  22   1      619.21      424.60    203.40 o 
  -7  22   1     5163.47     5533.48    328.85 o 
  -4  22   1     7182.26     8344.20    429.62 o 
  -1  22   1     1509.23     2077.67    290.92 o 
 -18  23   1       14.05        0.00    185.83 o 
 -15  23   1     4680.55     4668.88    357.73 o 
 -12  23   1     3306.91     3114.30    302.27 o 
  -9  23   1       16.22        3.83    189.21 o 
  -6  23   1      252.10       46.86    181.90 o 
 -17  24   1      153.72       72.47    231.86 o 
 -14  24   1     2760.79     2910.34    312.74 o 
 -11  24   1     2342.01     2665.05    299.78 o 
  -8  24   1     7023.69     7036.68    430.14 o 
  -3   4   2     6980.18     7696.23    109.31 o 
   0   4   2    29726.58    25125.10    596.99 o 
  -5   5   2    60866.67    52758.91    596.19 o 
  -2   5   2     5976.96     6633.75    106.39 o 
  -4   6   2     6902.00     9427.18    143.19 o 
  -1   6   2   503466.34   514710.13   4050.04 o 
  -6   7   2    34220.51    32610.45    319.41 o 
  -3   7   2    13839.76    19540.42    228.36 o 
   0   7   2     2972.65     2699.15    135.44 o 
  -8   8   2    65910.70    68644.38    806.47 o 
  -5   8   2    68708.09    69739.72    597.74 o 
  -2   8   2     8125.95     9213.61    188.80 o 
  -7   9   2        8.58       79.50     47.99 o 
  -4   9   2    22229.12    25162.63    290.99 o 
  -1   9   2    45995.94    51084.08    459.08 o 
  -9  10   2    29761.57    27484.92    319.86 o 
  -6  10   2       56.20       35.69     48.38 o 
  -3  10   2   109175.54   110846.60    913.04 o 
   0  10   2    52473.13    47974.43    689.35 o 
 -11  11   2    13036.48    13233.72    314.71 o 
  -8  11   2     4419.73     4910.99    142.80 o 
  -5  11   2    18323.74    18556.75    259.56 o 
  -2  11   2     6427.04     7671.22    182.90 o 
 -10  12   2     3105.75     2349.09    119.86 o 
  -7  12   2      671.25      545.14     78.10 o 
  -4  12   2    17029.94    18447.51    265.64 o 
  -1  12   2      513.61      301.47     74.98 o 
 -12  13   2    19502.38    17334.03    270.19 o 
  -9  13   2   138644.97   139777.28   1096.37 o 
  -6  13   2    26274.31    25949.19    332.47 o 
  -3  13   2     4154.99     4280.80    146.10 o 
   0  13   2     6483.38     5941.74    305.42 o 
 -14  14   2     1768.31     1595.50    199.94 o 
 -11  14   2    10745.82    11328.28    239.43 o 
  -8  14   2      429.63      293.52     71.88 o 
  -5  14   2    10416.47    11266.87    271.53 o 
  -2  14   2       71.91      139.91     87.00 o 
 -13  15   2     4557.48     4779.18    207.04 o 
 -10  15   2     1876.42     2056.09    133.25 o 
  -7  15   2     1940.70     2051.70    142.17 o 
  -4  15   2     8782.69     8960.42    246.56 o 
  -1  15   2    22797.84    23480.35    426.01 o 
 -15  16   2     1276.06     1272.61    144.20 o 
 -12  16   2     1266.54     1061.30    119.03 o 
  -9  16   2     1049.38      975.54    109.24 o 
  -6  16   2      522.50      713.25    108.20 o 
  -3  16   2      168.08      123.14     89.43 o 
   0  16   2    11475.29     9644.70    613.59 o 
 -17  17   2     8564.03     8731.47    473.21 o 
 -14  17   2       40.80        0.00     99.10 o 
 -11  17   2       10.39        0.00     98.78 o 
  -8  17   2     4091.91     4127.91    194.49 o 
  -5  17   2     1319.20     1635.57    142.33 o 
  -2  17   2     1448.60     1399.00    168.32 o 
 -16  18   2     2119.27     1909.08    179.61 o 
 -13  18   2     1559.72     1046.48    160.59 o 
 -10  18   2    22364.79    20723.89    408.40 o 
  -7  18   2      189.24        0.00     98.60 o 
  -4  18   2      239.10      229.89    126.37 o 
  -1  18   2       63.03        0.00    111.53 o 
 -18  19   2     4044.87     4353.90    263.48 o 
 -15  19   2      638.21      589.68    136.73 o 
 -12  19   2     1901.42     2149.02    197.42 o 
  -9  19   2     1090.97     1022.22    151.17 o 
  -6  19   2    31228.77    30502.26    568.59 o 
  -3  19   2    11328.38    11708.12    431.74 o 
   0  19   2     4017.74     4696.59    510.90 o 
 -20  20   2     9238.48     9340.73    876.07 o 
 -17  20   2     6244.50     6033.02    334.85 o 
 -14  20   2     7152.96     7564.24    354.16 o 
 -11  20   2     2789.90     2013.71    282.46 o 
  -8  20   2       35.44      157.76    148.85 o 
  -5  20   2     3320.47     4035.42    278.07 o 
  -2  20   2      100.09        0.00    152.00 o 
 -19  21   2     7394.58     8644.09    433.33 o 
 -16  21   2    18293.57    17673.55    737.67 o 
 -13  21   2      623.58      840.24    191.25 o 
 -10  21   2      426.10      476.88    193.06 o 
  -7  21   2      961.73      945.01    210.31 o 
  -4  21   2      850.24     1191.62    219.81 o 
  -1  21   2      355.22      153.75    186.70 o 
 -18  22   2      306.08      371.12    194.83 o 
 -15  22   2     7939.02     8960.16    434.22 o 
 -12  22   2      276.89      352.48    196.39 o 
  -9  22   2     8420.48     8402.01    441.78 o 
  -6  22   2     5823.42     6290.56    367.16 o 
  -3  22   2       54.65       62.37    197.33 o 
 -17  23   2     9628.96    11120.64    527.57 o 
 -14  23   2     6805.80     7668.18    435.15 o 
 -11  23   2      327.45      542.74    212.75 o 
  -8  23   2     4022.70     4145.02    441.73 o 
  -5  23   2     1239.74     1271.68    251.93 o 
 -16  24   2     1779.95     1343.19    342.53 o 
 -13  24   2      765.53      496.79    226.09 o 
 -10  24   2      508.74      549.64    225.46 o 
  -7  24   2      860.74      596.00    248.99 o 
  -1   2   3   483008.25   479633.22   3249.03 o 
  -2   4   3   401479.19   422914.16   2980.90 o 
  -4   5   3   192558.69   213653.67   1465.36 o 
  -1   5   3   292287.63   280463.06   1956.72 o 
  -3   6   3    32648.02    38153.01    330.22 o 
  -5   7   3     4074.38     4333.15    112.82 o 
  -2   7   3    31515.68    31215.74    322.60 o 
  -7   8   3    53280.17    49988.47    439.07 o 
  -4   8   3    94101.38    84795.88    662.44 o 
  -1   8   3    37841.29    33810.03    379.51 o 
  -6   9   3    29138.11    29102.89    330.94 o 
  -3   9   3    35345.51    41036.74    407.67 o 
  -8  10   3    31649.39    26487.32    307.58 o 
  -5  10   3   112588.31   102996.08    831.56 o 
  -2  10   3    47722.79    43808.64    431.68 o 
 -10  11   3     1107.95     1684.94     96.41 o 
  -7  11   3    53517.38    49395.73    492.92 o 
  -4  11   3    26538.80    24532.59    317.86 o 
  -1  11   3    30835.13    34625.18    383.66 o 
  -9  12   3    26915.48    30397.52    358.67 o 
  -6  12   3    17536.66    21866.06    289.55 o 
  -3  12   3     6302.30     6428.89    172.45 o 
 -11  13   3     9326.71     8614.05    240.04 o 
  -8  13   3    38939.13    34794.30    399.61 o 
  -5  13   3    36683.01    33259.64    397.36 o 
  -2  13   3     1466.42     1420.21    110.70 o 
 -13  14   3    15435.40    16802.62    308.82 o 
 -10  14   3     3623.53     3546.34    160.37 o 
  -7  14   3    44618.06    46936.71    493.76 o 
  -4  14   3    21094.82    21856.01    318.19 o 
  -1  14   3    11927.37    11777.21    293.98 o 
 -12  15   3     4831.65     4812.34    194.07 o 
  -9  15   3     6699.45     6410.54    195.01 o 
  -6  15   3      234.07      109.08     76.61 o 
  -3  15   3     1716.09     1413.51    124.13 o 
 -14  16   3    11970.30    12435.87    332.35 o 
 -11  16   3    10617.00    11164.57    278.28 o 
  -8  16   3     1350.14     1428.01    140.16 o 
  -5  16   3    20710.45    21765.23    401.21 o 
  -2  16   3    16131.42    15581.76    381.01 o 
 -16  17   3    31811.51    31656.13    579.35 o 
 -13  17   3     6886.78     5912.16    264.29 o 
 -10  17   3      578.82      217.28    100.18 o 
  -7  17   3    10184.78     8939.49    364.47 o 
  -4  17   3    30149.95    29079.38    515.96 o 
  -1  17   3     2250.33     2418.26    180.26 o 
 -15  18   3       70.91        0.00    115.70 o 
 -12  18   3       78.01      141.17    133.44 o 
  -9  18   3     2547.41     2548.94    188.29 o 
  -6  18   3      725.45      623.99    130.61 o 
  -3  18   3      556.91      479.37    131.80 o 
 -17  19   3      514.46      547.63    166.54 o 
 -14  19   3     2934.51     3079.76    237.39 o 
 -11  19   3    16325.64    16453.25    416.59 o 
  -8  19   3     3572.22     4201.94    236.04 o 
  -5  19   3     5246.31     5193.62    263.01 o 
  -2  19   3     1387.11      649.80    133.33 o 
 -19  20   3      683.18      985.92    193.19 o 
 -16  20   3     1174.24     1345.29    188.44 o 
 -13  20   3     4112.79     3721.91    230.67 o 
 -10  20   3     6225.30     5885.57    306.59 o 
  -7  20   3     1853.69     1510.99    220.89 o 
  -4  20   3     2684.89     2435.00    251.11 o 
  -1  20   3     1192.87      950.35    218.67 o 
 -18  21   3     1819.03     1708.26    229.38 o 
 -15  21   3     1859.19     1867.86    219.56 o 
 -12  21   3     1294.85     1182.68    205.44 o 
  -9  21   3     1757.87     1392.02    214.91 o 
  -6  21   3     2113.71     2133.85    240.35 o 
  -3  21   3      676.99      652.86    207.98 o 
 -20  22   3       45.40        0.00    176.53 o 
 -17  22   3       99.58        0.00    176.66 o 
 -14  22   3     3430.46     3582.99    294.42 o 
 -11  22   3    17002.85    16932.85    605.34 o 
  -8  22   3      611.19      203.46    186.39 o 
  -5  22   3      483.02      359.92    198.01 o 
  -2  22   3      155.73      206.01    220.87 o 
 -19  23   3      648.65      457.13    221.03 o 
 -16  23   3       38.53       36.11    202.03 o 
 -13  23   3     8462.11     9117.62    594.96 o 
 -10  23   3      784.18      781.28    227.64 o 
  -7  23   3        1.29        0.00    174.68 o 
  -4  23   3       81.44       28.69    209.44 o 
 -15  24   3      100.22        0.00    212.57 o 
 -12  24   3      681.59      806.76    234.27 o 
  -9  24   3     1358.16     1715.85    269.06 o 
  -4   4   4    31185.45    31062.95    373.94 o 
  -1   4   4   131738.00   127683.60    984.07 o 
  -3   5   4   127359.84   122805.62    926.40 o 
   0   5   4   189973.58   213520.73   2208.80 o 
  -5   6   4     6570.41     3897.49    112.72 o 
  -7   7   4    16198.25    16222.67    280.50 o 
  -4   7   4    60658.04    54897.36    467.12 o 
  -1   7   4    88575.68    84891.09    698.86 o 
  -6   8   4     8654.40     9427.39    166.27 o 
  -3   8   4     5453.03     3675.79    103.29 o 
   0   8   4    25116.30    26143.77    420.62 o 
  -8   9   4    15330.22    17540.39    253.70 o 
  -5   9   4    16088.01    17533.40    218.02 o 
  -2   9   4    13732.21    11884.63    188.48 o 
 -10  10   4     1508.10     1691.32    132.82 o 
  -7  10   4    15117.73    12734.95    205.32 o 
  -4  10   4    12228.84    12219.85    219.61 o 
  -1  10   4      348.79      123.56     50.16 o 
  -9  11   4     9274.69    10466.66    197.83 o 
  -6  11   4    10099.86     9380.08    209.15 o 
  -3  11   4    28604.31    27503.65    353.94 o 
   0  11   4    29156.87    27627.63    462.58 o 
 -11  12   4    15767.71    17219.84    258.10 o 
  -8  12   4     6868.46     6947.57    185.09 o 
  -5  12   4     8774.14     8846.03    194.69 o 
  -2  12   4    10703.13    10922.77    218.50 o 
 -13  13   4     2817.81     3035.23    215.36 o 
 -10  13   4    45278.59    46393.27    573.60 o 
  -7  13   4    83722.51    83230.42    718.13 o 
  -4  13   4      283.78      163.21     70.30 o 
  -1  13   4     1392.26     1471.00    118.59 o 
 -12  14   4    12279.13    14247.45    310.74 o 
  -9  14   4    55775.55    55842.17    633.87 o 
  -6  14   4    25325.43    26257.25    372.85 o 
  -3  14   4     4731.76     4685.90    180.04 o 
   0  14   4    16370.57    17391.80    494.31 o 
 -14  15   4       34.46      125.27    100.97 o 
 -11  15   4      300.89       72.14     80.88 o 
  -8  15   4      494.99      443.93     85.44 o 
  -5  15   4     1992.47     2479.91    155.25 o 
  -2  15   4    22223.75    22078.42    397.58 o 
 -16  16   4     4378.05     3686.60    318.32 o 
 -13  16   4     1543.56     1590.88    148.16 o 
 -10  16   4      603.06      416.14    108.00 o 
  -7  16   4     5401.04     5372.92    190.25 o 
  -4  16   4    25649.16    25802.09    389.87 o 
  -1  16   4     5250.37     5505.12    234.34 o 
 -15  17   4     3242.36     3405.70    207.53 o 
 -12  17   4     7972.42     7647.10    277.41 o 
  -9  17   4     2550.90     2404.94    163.75 o 
  -6  17   4     3263.49     3973.79    215.85 o 
  -3  17   4    14453.30    14620.39    380.82 o 
   0  17   4    19993.54    18752.26    728.15 o 
 -17  18   4     1503.68     1782.68    189.84 o 
 -14  18   4     7863.87     7131.35    295.08 o 
 -11  18   4      773.91      773.23    146.25 o 
  -8  18   4        9.94        0.00    100.96 o 
  -5  18   4      210.90      248.68    121.94 o 
  -2  18   4       11.12       96.06    115.42 o 
 -19  19   4    19490.02    21852.49    978.97 o 
 -16  19   4      728.49      855.40    171.44 o 
 -13  19   4     3451.53     4117.63    249.22 o 
 -10  19   4     1146.70      964.78    153.24 o 
  -7  19   4     3509.51     3599.95    225.54 o 
  -4  19   4    10346.88     9706.17    433.17 o 
  -1  19   4     5980.45     6621.21    328.69 o 
 -18  20   4     2964.32     2823.96    251.15 o 
 -15  20   4      516.10      758.21    171.64 o 
 -12  20   4     7709.29     7269.57    387.06 o 
  -9  20   4      174.74        1.80    124.97 o 
  -6  20   4     4921.71     5376.75    308.95 o 
  -3  20   4     5044.00     5339.53    321.42 o 
   0  20   4     5563.62     5835.23    495.52 o 
 -20  21   4     4831.43     4657.80    347.44 o 
 -17  21   4      303.32      130.43    176.49 o 
 -14  21   4     1195.39     1034.20    208.95 o 
 -11  21   4      237.86        0.00    156.33 o 
  -8  21   4     4305.35     4583.39    316.92 o 
  -5  21   4      160.53      141.60    173.04 o 
  -2  21   4      712.26      624.54    204.02 o 
 -19  22   4     2544.46     2664.81    271.67 o 
 -16  22   4       37.65        0.00    193.60 o 
 -13  22   4     1477.03     1790.87    240.50 o 
 -10  22   4       60.14      311.26    193.37 o 
  -7  22   4      142.00      161.95    177.71 o 
  -4  22   4     2276.97     2641.11    276.35 o 
 -18  23   4        3.92        0.00    193.49 o 
 -15  23   4      646.63      584.01    219.92 o 
 -12  23   4     4565.40     5423.23    378.35 o 
  -9  23   4     3555.34     3592.72    508.36 o 
  -6  23   4     2780.46     2748.92    435.08 o 
 -17  24   4     1420.18     1689.13    277.74 o 
 -14  24   4      771.74      864.15    255.20 o 
 -11  24   4      305.41      835.16    234.96 o 
  -8  24   4       65.11      101.10    220.80 o 
  -1   3   5   210403.44   212137.06   1391.71 o 
  -3   4   5   111571.45   107956.84    815.97 o 
  -2   5   5    76059.20    80997.08    640.05 o 
  -4   6   5    50550.70    48899.00    402.64 o 
  -1   6   5   173234.03   179783.11   1438.69 o 
  -6   7   5    16356.51    16366.30    194.91 o 
  -3   7   5    78851.41    73874.59    578.87 o 
  -5   8   5     5319.22     4724.06    117.55 o 
  -7   9   5     2727.91     2659.22     96.29 o 
  -4   9   5        7.24       14.70     46.48 o 
  -1   9   5    10437.64     8992.09    164.41 o 
  -9  10   5      540.71      620.50     69.90 o 
  -6  10   5    32683.49    38795.47    415.19 o 
  -3  10   5      540.13      685.72     67.49 o 
  -8  11   5     2575.26     2928.66    115.70 o 
  -5  11   5    34300.80    40714.25    404.44 o 
  -2  11   5    34702.64    37713.35    411.55 o 
 -10  12   5    36424.12    35017.49    384.39 o 
  -7  12   5     4453.46     3806.48    147.65 o 
  -4  12   5      711.49      268.93     81.76 o 
  -1  12   5     2512.69     2517.11    124.13 o 
 -12  13   5    10879.23    11411.66    264.49 o 
  -9  13   5      402.56      505.87     89.08 o 
  -6  13   5     5237.87     5965.54    167.83 o 
  -3  13   5     3886.67     3994.55    161.62 o 
 -11  14   5    35277.17    33047.92    438.82 o 
  -8  14   5     6878.21     6568.60    188.95 o 
  -5  14   5       64.37      113.83     76.77 o 
  -2  14   5       18.08        0.67     85.90 o 
 -13  15   5    29739.98    29655.23    416.32 o 
 -10  15   5    23707.85    23906.11    365.89 o 
  -7  15   5     1438.43     1189.27    118.41 o 
  -4  15   5      617.98      684.13     95.68 o 
  -1  15   5    13616.93    13677.51    347.41 o 
 -15  16   5     1469.11     1750.16    176.77 o 
 -12  16   5     1591.35     1463.05    139.34 o 
  -9  16   5     4750.18     4267.80    190.14 o 
  -6  16   5    14507.37    14444.04    327.29 o 
  -3  16   5     1363.35     1675.08    155.82 o 
 -14  17   5     3175.09     2667.42    185.42 o 
 -11  17   5      442.69      262.82    113.03 o 
  -8  17   5     1983.79     2474.48    169.41 o 
  -5  17   5      272.58      254.62    114.26 o 
  -2  17   5     1080.49      887.61    147.76 o 
 -16  18   5      427.06      128.43    138.40 o 
 -13  18   5       12.51        0.00    107.49 o 
 -10  18   5     4836.45     5218.02    274.74 o 
  -7  18   5     8933.11     8826.01    301.63 o 
  -4  18   5    10835.73    12711.10    388.14 o 
  -1  18   5     1879.29     1841.07    194.81 o 
 -18  19   5     6217.32     6440.71    326.67 o 
 -15  19   5      388.18      543.53    155.34 o 
 -12  19   5    27337.36    26092.19    492.21 o 
  -9  19   5     4766.05     4984.70    252.08 o 
  -6  19   5     1498.36     1273.81    143.59 o 
  -3  19   5      195.37      155.41    139.25 o 
 -17  20   5       69.59        0.00    146.38 o 
 -14  20   5     3152.81     3009.05    249.80 o 
 -11  20   5      357.27      330.93    140.44 o 
  -8  20   5     7062.30     6194.88    467.22 o 
  -5  20   5    39687.22    40410.34    695.40 o 
  -2  20   5     1037.20      865.97    189.92 o 
 -19  21   5     4632.92     4704.11    305.78 o 
 -16  21   5     5647.28     5339.48    308.52 o 
 -13  21   5     2291.31     2140.45    227.09 o 
 -10  21   5      706.32      502.53    181.53 o 
  -7  21   5    16196.38    16035.44    551.66 o 
  -4  21   5    10054.60     9300.75    438.32 o 
  -1  21   5      518.06      549.62    207.89 o 
 -18  22   5     9637.51    10034.59    450.32 o 
 -15  22   5     2506.55     2292.07    280.57 o 
 -12  22   5       80.80        0.00    170.62 o 
  -9  22   5       39.03        0.00    175.10 o 
  -6  22   5      424.02      528.82    209.82 o 
  -3  22   5      124.10      818.49    216.77 o 
 -17  23   5        1.47       69.42    206.28 o 
 -14  23   5       66.99        0.00    193.25 o 
 -11  23   5      528.19      564.12    213.00 o 
  -8  23   5       44.44        0.00    174.66 o 
  -5  23   5     1067.04     1174.17    296.16 o 
 -16  24   5     7082.29     7004.96    442.45 o 
 -13  24   5       70.05        0.00    200.42 o 
 -10  24   5      306.07      350.19    225.31 o 
  -7  24   5      684.55      699.96    233.46 o 
  -3   3   6     3532.26     2942.29    109.11 o 
   0   3   6   771913.25   736360.94   6873.66 o 
  -2   4   6    70197.86    74153.00    568.43 o 
  -4   5   6    37483.71    40502.96    363.70 o 
  -1   5   6   334703.63   359564.38   2494.23 o 
  -6   6   6   198738.08   210399.89   2082.14 o 
   0   6   6   774910.44   712107.06   7110.04 o 
  -5   7   6    23190.22    25471.94    256.00 o 
  -2   7   6   157782.88   176821.66   1384.82 o 
  -7   8   6     8838.92     7907.56    180.19 o 
  -4   8   6     6717.48     7240.63    140.08 o 
  -1   8   6    23056.09    24169.52    284.12 o 
  -9   9   6    16657.30    17678.87    325.11 o 
  -6   9   6    10004.69     7806.91    148.87 o 
  -3   9   6   197749.91   192200.77   1423.77 o 
   0   9   6    30342.79    35122.21    500.79 o 
  -8  10   6     3444.54     2228.59    107.65 o 
  -5  10   6    38818.60    37853.10    373.42 o 
  -2  10   6   105899.00   106639.57    922.06 o 
 -10  11   6     6126.88     4547.18    149.70 o 
  -7  11   6    94768.72    91858.95    772.75 o 
  -4  11   6    17673.53    17477.05    235.91 o 
  -1  11   6       54.37      121.94     62.24 o 
 -12  12   6     3938.95     2883.14    205.22 o 
  -9  12   6    54405.17    51577.53    509.97 o 
  -6  12   6   151342.47   157025.67   1193.19 o 
  -3  12   6     1905.05     1906.57    123.29 o 
   0  12   6     2278.15     1479.31    177.21 o 
 -11  13   6     8860.90     9161.09    237.94 o 
  -8  13   6       39.28       32.02     65.01 o 
  -5  13   6    15767.08    15956.81    257.88 o 
  -2  13   6     2421.57     2338.17    169.00 o 
 -13  14   6     1616.07     1430.62    127.16 o 
 -10  14   6     5776.82     6149.00    206.38 o 
  -7  14   6    24790.68    26044.06    347.05 o 
  -4  14   6     3694.05     3324.67    165.28 o 
  -1  14   6    11865.61    11948.36    358.13 o 
 -15  15   6    42276.60    43705.30    840.79 o 
 -12  15   6     1967.92     2085.52    153.30 o 
  -9  15   6     6012.68     5845.06    241.36 o 
  -6  15   6     3004.99     2690.29    158.74 o 
  -3  15   6     8057.13     7670.40    239.97 o 
   0  15   6     2472.01     2946.27    234.27 o 
 -14  16   6    18984.90    19408.19    389.29 o 
 -11  16   6     3324.17     3231.69    180.49 o 
  -8  16   6    19535.20    19733.21    371.97 o 
  -5  16   6    12209.09    11274.74    299.57 o 
  -2  16   6        4.03        0.00    102.43 o 
 -16  17   6     5941.76     6019.94    301.58 o 
 -13  17   6     2121.59     2077.58    172.23 o 
 -10  17   6      168.30      110.26    109.11 o 
  -7  17   6     1069.07      812.65    134.03 o 
  -4  17   6    16190.23    16189.72    424.33 o 
  -1  17   6     1430.29     1378.44    173.87 o 
 -18  18   6     4655.59     4218.23    366.11 o 
 -15  18   6     9741.60     9254.70    359.83 o 
 -12  18   6     6405.81     6273.41    276.39 o 
  -9  18   6     5626.66     5998.95    278.93 o 
  -6  18   6    21457.26    22546.15    437.76 o 
  -3  18   6     6762.80     7047.68    304.40 o 
   0  18   6      397.64      357.70    218.32 o 
 -17  19   6     4390.84     4754.57    283.74 o 
 -14  19   6      435.13      457.46    148.92 o 
 -11  19   6      826.54      792.61    156.58 o 
  -8  19   6     2740.10     2594.23    191.95 o 
  -5  19   6       80.98        0.00    122.17 o 
  -2  19   6      148.03      173.54    156.70 o 
 -19  20   6      265.26      261.41    177.72 o 
 -16  20   6      557.87      312.08    158.92 o 
 -13  20   6     5423.98     5249.81    299.72 o 
 -10  20   6     1650.64     1986.89    191.87 o 
  -7  20   6     1372.43     1381.10    178.10 o 
  -4  20   6     1752.49     1191.28    194.58 o 
  -1  20   6       37.44        0.00    163.25 o 
 -21  21   6      196.88      219.46    284.73 o 
 -18  21   6     2884.83     2491.95    260.86 o 
 -15  21   6     6029.52     6284.62    454.48 o 
 -12  21   6     6507.83     6535.68    354.99 o 
  -9  21   6     8841.08     8818.97    364.23 o 
  -6  21   6     2065.34     1943.46    263.97 o 
  -3  21   6      620.63      495.69    185.16 o 
   0  21   6      452.97      787.32    393.16 o 
 -20  22   6      243.33       75.18    212.55 o 
 -17  22   6      706.43      660.75    211.92 o 
 -14  22   6     1387.62     1504.03    255.17 o 
 -11  22   6     1398.38     1749.52    240.25 o 
  -8  22   6        2.75        0.00    172.37 o 
  -5  22   6       28.82        0.00    188.28 o 
  -2  22   6     1507.63     2100.12    273.72 o 
 -19  23   6       51.34       98.71    197.74 o 
 -16  23   6     1902.29     1431.66    263.47 o 
 -13  23   6     7828.32     8310.13    425.96 o 
 -10  23   6     1048.05     1103.37    239.37 o 
  -7  23   6     1368.45     1292.88    248.56 o 
  -4  23   6      262.18      409.95    222.89 o 
 -15  24   6       70.41      226.73    221.42 o 
 -12  24   6     1166.15     1196.56    302.16 o 
  -9  24   6       41.02      126.27    219.03 o 
  -2   3   7    30039.30    32715.18    283.87 o 
  -1   4   7   201990.02   210190.44   1441.21 o 
  -3   5   7    14438.31    11779.59    157.94 o 
  -5   6   7    12038.27    10831.33    158.06 o 
  -2   6   7     3383.44     3191.34     94.67 o 
  -4   7   7    11673.43    13345.36    206.13 o 
  -1   7   7     4252.05     5740.28    129.91 o 
  -6   8   7     5546.94     6922.30    131.53 o 
  -3   8   7    11930.53    12428.21    239.41 o 
  -8   9   7    12417.04    12675.25    184.53 o 
  -5   9   7     3854.98     4126.85    130.93 o 
  -2   9   7     5516.56     5306.57    183.50 o 
  -7  10   7     1186.15     1186.73     78.53 o 
  -4  10   7    95666.38   101698.73    801.64 o 
  -1  10   7     7749.00     7215.56    171.11 o 
  -9  11   7      871.52     1422.19     87.55 o 
  -6  11   7        3.20        3.47     52.73 o 
  -3  11   7    19292.73    16635.32    233.74 o 
 -11  12   7    22645.94    24259.47    343.07 o 
  -8  12   7    41884.64    39929.47    412.29 o 
  -5  12   7    35384.91    30738.32    345.37 o 
  -2  12   7     3635.19     3554.11    167.97 o 
 -10  13   7    46955.66    46857.21    536.93 o 
  -7  13   7      608.88      974.08     92.72 o 
  -4  13   7     5246.73     4836.16    171.94 o 
  -1  13   7     2197.30     2417.66    152.70 o 
 -12  14   7      218.92      117.65     99.84 o 
  -9  14   7    21869.73    21525.33    329.26 o 
  -6  14   7     3217.61     3329.80    146.22 o 
  -3  14   7     6660.83     6043.21    211.13 o 
 -14  15   7     5000.65     5985.33    241.28 o 
 -11  15   7    33763.62    34784.86    490.26 o 
  -8  15   7    13571.67    13267.13    305.16 o 
  -5  15   7      218.57      244.77     99.48 o 
  -2  15   7     4362.13     4815.98    212.27 o 
 -13  16   7      187.41      513.68    121.38 o 
 -10  16   7    15938.44    15900.67    370.10 o 
  -7  16   7      922.52     1342.47    145.03 o 
  -4  16   7     2008.72     1955.38    171.48 o 
  -1  16   7     8080.34     7728.65    275.12 o 
 -15  17   7     3929.81     3974.35    245.01 o 
 -12  17   7     2504.65     2846.76    181.29 o 
  -9  17   7     2767.81     2648.36    185.31 o 
  -6  17   7     4723.36     4323.96    252.98 o 
  -3  17   7    18989.85    18880.70    434.06 o 
 -17  18   7     7373.49     7690.17    338.92 o 
 -14  18   7      470.33      338.51    142.40 o 
 -11  18   7     2318.93     2118.56    223.03 o 
  -8  18   7      395.56      561.99    124.37 o 
  -5  18   7     3946.13     4130.48    234.09 o 
  -2  18   7    30909.69    30322.90    583.14 o 
 -16  19   7      368.02      376.66    158.85 o 
 -13  19   7       51.96        0.00    123.92 o 
 -10  19   7      397.24      313.45    135.32 o 
  -7  19   7     4089.83     3859.68    222.85 o 
  -4  19   7     1813.71     1904.80    208.11 o 
  -1  19   7     3510.66     4237.52    277.26 o 
 -18  20   7     4850.14     5581.59    315.88 o 
 -15  20   7      833.49      805.68    169.58 o 
 -12  20   7      670.01      601.05    157.79 o 
  -9  20   7        5.72       77.36    142.27 o 
  -6  20   7      275.21      448.82    163.93 o 
  -3  20   7     4526.22     5438.92    330.99 o 
 -20  21   7    12272.00    11716.69    511.81 o 
 -17  21   7       78.90      211.22    166.09 o 
 -14  21   7      219.34      364.51    175.62 o 
 -11  21   7      798.05      762.62    171.55 o 
  -8  21   7     2571.15     2869.93    237.47 o 
  -5  21   7    13456.80    14737.15    509.10 o 
  -2  21   7     3902.92     4081.46    283.68 o 
 -19  22   7      442.08      274.60    191.91 o 
 -16  22   7       78.65      214.20    189.55 o 
 -13  22   7      369.77      642.52    199.01 o 
 -10  22   7     7621.99     8102.47    396.14 o 
  -7  22   7     3705.10     5342.79    374.49 o 
  -4  22   7      611.79      702.73    229.38 o 
 -18  23   7       64.61       15.95    198.81 o 
 -15  23   7      892.79     1004.84    233.98 o 
 -12  23   7      108.06       32.08    187.64 o 
  -9  23   7       52.96       56.22    199.08 o 
  -6  23   7        2.59      114.33    201.82 o 
 -14  24   7     8211.87     8394.04    470.96 o 
 -11  24   7     8101.75     8494.29    531.52 o 
  -8  24   7     1479.64     1529.19    270.22 o 
   0   1   8   112042.48   146394.86   1518.13 o 
  -1   3   8   100156.27   104095.09    746.60 o 
  -3   4   8      226.18      133.10     37.11 o 
   0   4   8   247126.17   264051.25   2546.42 o 
  -5   5   8    45990.35    44535.47    578.34 o 
  -2   5   8    31555.41    25562.97    261.56 o 
  -4   6   8    35430.44    40735.70    380.38 o 
  -1   6   8    12647.33     8067.85    140.45 o 
  -6   7   8     5413.55     6282.69    132.71 o 
  -3   7   8     2351.65     3327.17     96.63 o 
   0   7   8   335936.75   344976.25   3568.52 o 
  -8   8   8    18280.58    20321.31    331.15 o 
  -5   8   8     6374.88     5109.84    115.23 o 
  -2   8   8    85687.84    81665.20    694.06 o 
  -7   9   8     2964.83     3187.68    113.96 o 
  -4   9   8     3127.76     3187.07    110.41 o 
  -1   9   8     2609.46     2983.27    107.76 o 
  -9  10   8    15591.46    14128.02    203.94 o 
  -6  10   8    40481.45    41701.07    400.64 o 
  -3  10   8     1020.77     1425.41     87.35 o 
   0  10   8     7900.46     9737.23    312.28 o 
 -11  11   8    26901.25    26189.85    499.96 o 
  -8  11   8    13269.64    13930.42    212.57 o 
  -5  11   8     1739.05     2251.18    100.55 o 
  -2  11   8     7459.00     8094.93    195.90 o 
 -10  12   8       35.97       32.51     77.81 o 
  -7  12   8    27439.51    26437.92    322.19 o 
  -4  12   8     5979.49     6495.41    186.29 o 
  -1  12   8       53.95       31.60     77.94 o 
 -12  13   8    31972.80    31405.18    414.35 o 
  -9  13   8     4499.86     4617.92    220.08 o 
  -6  13   8    16276.17    16223.29    278.44 o 
  -3  13   8     7825.95     7580.75    232.45 o 
   0  13   8     1027.24      917.39    159.68 o 
 -14  14   8    30432.81    31528.94    676.48 o 
 -11  14   8    14357.36    14190.72    311.04 o 
  -8  14   8    11919.31    11393.74    290.34 o 
  -5  14   8        2.87        0.00     84.61 o 
  -2  14   8     2447.24     2964.96    155.33 o 
 -13  15   8      119.88       97.69    103.66 o 
 -10  15   8     5213.05     5777.52    225.71 o 
  -7  15   8    31985.42    33607.54    461.05 o 
  -4  15   8        1.19       34.05     97.75 o 
  -1  15   8     9886.65     9840.04    309.00 o 
 -15  16   8     1384.05     1834.44    184.36 o 
 -12  16   8     4807.92     5262.64    245.45 o 
  -9  16   8     1582.19     1654.50    145.92 o 
  -6  16   8     1618.35     1479.78    148.21 o 
  -3  16   8     9089.94     9919.63    299.32 o 
   0  16   8    46682.33    45831.79    895.92 o 
 -17  17   8     4226.81     4531.41    363.68 o 
 -14  17   8    10326.74    10591.68    370.78 o 
 -11  17   8    14935.91    13932.73    380.69 o 
  -8  17   8    10854.89    11984.71    364.13 o 
  -5  17   8     2925.94     3789.51    221.98 o 
  -2  17   8     7450.80     7266.00    296.17 o 
 -16  18   8     1891.92     2145.13    219.86 o 
 -13  18   8     1479.10     1646.24    176.84 o 
 -10  18   8     1803.35     1662.53    166.67 o 
  -7  18   8     2983.29     2942.39    207.38 o 
  -4  18   8     5169.82     5179.04    251.48 o 
  -1  18   8     3490.97     3069.22    243.33 o 
 -18  19   8       69.11       85.43    174.06 o 
 -15  19   8      642.46      367.93    154.58 o 
 -12  19   8     7168.57     6332.61    288.54 o 
  -9  19   8     2898.37     3122.41    205.09 o 
  -6  19   8    19459.66    19929.01    451.77 o 
  -3  19   8     8428.99     8704.63    359.70 o 
   0  19   8     8713.87    10153.19    611.16 o 
 -20  20   8     4184.14     4666.19    520.60 o 
 -17  20   8     3880.53     4228.92    279.25 o 
 -14  20   8     2602.85     2878.88    245.35 o 
 -11  20   8      510.22      253.02    146.63 o 
  -8  20   8     4342.39     4448.20    256.09 o 
  -5  20   8     7518.35     8023.22    376.39 o 
  -2  20   8      994.92     1162.91    206.27 o 
 -19  21   8     1317.66     1231.57    235.59 o 
 -16  21   8     1549.62     1563.58    224.74 o 
 -13  21   8      486.26      185.31    163.17 o 
 -10  21   8     1660.92     1249.14    193.30 o 
  -7  21   8       71.06       56.36    156.30 o 
  -4  21   8       56.37        3.23    168.12 o 
  -1  21   8      439.46      359.32    189.67 o 
 -18  22   8     4463.91     4248.61    325.33 o 
 -15  22   8      369.03      138.52    179.97 o 
 -12  22   8      210.14      371.32    172.79 o 
  -9  22   8        3.55        8.82    179.40 o 
  -6  22   8     3156.84     3599.40    318.52 o 
  -3  22   8      505.58      525.49    208.82 o 
 -17  23   8     3312.51     4018.73    330.71 o 
 -14  23   8     2189.83     2106.58    276.44 o 
 -11  23   8     2894.34     2787.17    303.18 o 
  -8  23   8     2605.75     2857.63    310.68 o 
  -5  23   8      313.93        0.00    203.87 o 
 -16  24   8       52.75        0.00    197.86 o 
 -13  24   8      198.21      314.49    218.59 o 
 -10  24   8     1779.52     1799.64    324.62 o 
  -1   2   9    57121.28    56008.85    445.49 o 
  -2   4   9    68512.64    67272.73    537.09 o 
  -4   5   9    20629.59    24656.96    249.87 o 
  -1   5   9   243951.34   234394.36   1619.26 o 
  -3   6   9    28272.85    27212.69    297.46 o 
  -5   7   9       54.61       64.37     44.46 o 
  -2   7   9   389255.66   405728.78   2839.42 o 
  -7   8   9       38.41      114.46     48.86 o 
  -4   8   9    54415.61    52353.49    450.50 o 
  -1   8   9   206974.33   209717.98   1546.79 o 
  -6   9   9     4157.82     4903.70    116.19 o 
  -3   9   9       59.89       80.24     52.58 o 
  -8  10   9    22313.07    16622.84    244.47 o 
  -5  10   9    72982.98    70985.13    614.20 o 
  -2  10   9    35366.19    38126.15    400.45 o 
 -10  11   9    22748.39    20175.41    299.54 o 
  -7  11   9    63745.62    64578.42    568.80 o 
  -4  11   9    78893.35    85272.35    736.70 o 
  -1  11   9    14826.23    16020.21    267.72 o 
  -9  12   9       74.53        0.00     68.31 o 
  -6  12   9      986.25      901.53     84.29 o 
  -3  12   9    14902.09    14285.66    262.86 o 
 -11  13   9    12674.10    13406.38    296.35 o 
  -8  13   9    30076.49    28180.27    385.76 o 
  -5  13   9    23746.27    22134.22    369.01 o 
  -2  13   9    13739.23    12484.00    274.94 o 
 -13  14   9    10218.26     9430.25    286.42 o 
 -10  14   9    10053.69     9814.91    267.25 o 
  -7  14   9    23388.61    23083.98    561.05 o 
  -4  14   9    16983.85    17021.52    326.18 o 
  -1  14   9     2231.92     1915.09    146.08 o 
 -12  15   9      465.19      604.16    112.96 o 
  -9  15   9     4119.42     4354.49    207.91 o 
  -6  15   9      244.13      418.04    112.84 o 
  -3  15   9     5986.08     5316.75    218.06 o 
 -14  16   9      479.06      549.07    133.71 o 
 -11  16   9     2099.34     1673.43    151.37 o 
  -8  16   9     7894.76     8091.81    281.65 o 
  -5  16   9    26332.69    25824.97    448.88 o 
  -2  16   9     1598.51     1729.22    157.60 o 
 -16  17   9    12066.11    11567.14    400.12 o 
 -13  17   9      694.42      396.09    119.14 o 
 -10  17   9     4962.28     4775.03    293.12 o 
  -7  17   9    19553.24    19047.18    422.87 o 
  -4  17   9      179.52      205.47    110.16 o 
  -1  17   9       29.82        0.00    105.89 o 
 -15  18   9     2691.52     2447.76    226.19 o 
 -12  18   9      704.78      532.56    138.02 o 
  -9  18   9     9103.32     8834.22    310.31 o 
  -6  18   9      987.69      491.37    128.07 o 
  -3  18   9    18408.40    18072.50    479.08 o 
 -17  19   9    19819.72    20079.97    627.61 o 
 -14  19   9     7341.08     7800.97    330.32 o 
 -11  19   9     1631.43     1572.86    200.88 o 
  -8  19   9    11249.03    11968.04    369.97 o 
  -5  19   9     1850.77     1961.40    195.46 o 
  -2  19   9     5887.27     6259.68    321.39 o 
 -19  20   9     7276.97     6449.26    380.05 o 
 -16  20   9    11078.70    11889.56    431.67 o 
 -13  20   9      426.24      192.27    151.81 o 
 -10  20   9     2437.62     1935.62    197.07 o 
  -7  20   9      557.91      606.89    160.60 o 
  -4  20   9      286.12      271.03    167.27 o 
  -1  20   9     2801.75     3112.61    272.55 o 
 -18  21   9      166.82      201.88    168.76 o 
 -15  21   9     2413.13     2476.44    262.95 o 
 -12  21   9     3879.39     4538.97    300.35 o 
  -9  21   9      528.87      303.39    177.90 o 
  -6  21   9      112.25       31.11    167.12 o 
  -3  21   9       73.34      143.72    171.59 o 
 -20  22   9      579.25      351.14    202.63 o 
 -17  22   9     4031.00     4035.23    338.67 o 
 -14  22   9     8236.63     8641.94    403.70 o 
 -11  22   9        7.78       27.76    156.02 o 
  -8  22   9        1.71        0.00    175.43 o 
  -5  22   9       43.42        0.00    184.94 o 
  -2  22   9     1239.63     1665.27    276.04 o 
 -16  23   9     3156.43     3914.89    324.92 o 
 -13  23   9        5.00        0.00    191.14 o 
 -10  23   9     3900.97     4541.44    351.09 o 
  -7  23   9      128.62        0.00    198.80 o 
 -15  24   9     4268.07     4593.62    377.29 o 
 -12  24   9      312.86      120.33    218.41 o 
  -9  24   9      436.59      699.85    248.20 o 
  -1   1  10   211908.50   198718.91   2049.39 o 
   0   2  10   113579.41   126478.69   1274.55 o 
  -2   3  10   117657.63   118357.73    851.09 o 
  -4   4  10   210987.08   213129.95   2088.40 o 
  -1   4  10   237575.22   254643.20   1746.86 o 
  -3   5  10    13213.07    16922.03    200.07 o 
   0   5  10    13687.58     8066.82    254.24 o 
  -5   6  10    12517.57    10466.10    156.85 o 
  -7   7  10    88796.29    93104.26   1111.47 o 
  -4   7  10    40383.82    45232.79    414.32 o 
  -1   7  10    17075.46    19787.34    267.50 o 
  -6   8  10      653.22      699.24     60.78 o 
  -3   8  10     7821.98     6984.88    159.58 o 
   0   8  10     4085.01     3918.88    189.80 o 
  -8   9  10    40248.88    41347.25    437.14 o 
  -5   9  10        0.26      229.21     48.58 o 
  -2   9  10    54633.62    55232.83    510.72 o 
 -10  10  10    43659.84    50151.93    740.25 o 
  -7  10  10     1897.52     1634.82     89.66 o 
  -4  10  10      575.82      943.30     76.70 o 
  -1  10  10    10096.58    11054.32    271.03 o 
  -9  11  10     3698.25     3414.37    144.08 o 
  -6  11  10     7586.26     7345.17    158.02 o 
  -3  11  10       71.50       69.71     63.52 o 
   0  11  10      180.38      199.06    114.82 o 
 -11  12  10     2540.63     2795.19    175.07 o 
  -8  12  10     6783.23     8533.43    211.54 o 
  -5  12  10    15739.54    15843.41    290.84 o 
  -2  12  10    53986.22    53340.43    603.40 o 
 -13  13  10    46275.86    47039.04    847.89 o 
 -10  13  10    16794.21    16433.43    497.88 o 
  -7  13  10    18696.70    17748.84    304.25 o 
  -4  13  10      756.56      684.78    103.95 o 
  -1  13  10     7799.99     7872.93    302.76 o 
 -12  14  10      141.06        0.00    104.01 o 
  -9  14  10     9167.99     8458.83    271.90 o 
  -6  14  10     2049.62     2111.46    158.91 o 
  -3  14  10      357.93      228.48     97.53 o 
   0  14  10      532.58      496.50    172.59 o 
 -14  15  10       20.70        8.83    111.16 o 
 -11  15  10     2414.57     2196.75    171.08 o 
  -8  15  10     3811.26     3494.88    183.47 o 
  -5  15  10     2965.09     2508.84    181.20 o 
  -2  15  10     1427.70     1410.79    141.58 o 
 -16  16  10    13919.46    15862.73    571.67 o 
 -13  16  10     4379.17     4129.33    229.62 o 
 -10  16  10    18858.97    18464.04    417.06 o 
  -7  16  10    66076.60    64607.21    824.46 o 
  -4  16  10      286.23       60.23    109.90 o 
  -1  16  10      295.48      223.12    125.92 o 
 -15  17  10     3975.25     4028.27    231.15 o 
 -12  17  10     7440.83     7753.35    294.41 o 
  -9  17  10    13356.90    14590.63    408.36 o 
  -6  17  10      917.28      729.06    123.98 o 
  -3  17  10     4881.62     5106.98    252.99 o 
   0  17  10     6835.40     7408.28    680.03 o 
 -17  18  10     2494.59     2180.65    229.87 o 
 -14  18  10       11.01       46.53    120.81 o 
 -11  18  10     5204.64     5332.20    251.75 o 
  -8  18  10      696.34      780.42    160.00 o 
  -5  18  10     2351.21     2517.09    204.44 o 
  -2  18  10       58.03        0.00    122.61 o 
 -19  19  10    19446.07    18776.59    820.77 o 
 -16  19  10       51.24       61.47    157.13 o 
 -13  19  10        0.49        0.00    133.07 o 
 -10  19  10     1233.57     1215.38    163.86 o 
  -7  19  10     5766.75     5580.46    264.97 o 
  -4  19  10    14089.13    14181.25    455.70 o 
  -1  19  10    12486.87    13400.27    482.56 o 
 -18  20  10      154.13      278.46    190.29 o 
 -15  20  10     7398.98     6721.23    349.62 o 
 -12  20  10       93.71       44.63    146.00 o 
  -9  20  10     6648.44     7155.13    314.08 o 
  -6  20  10     5471.96     6311.96    322.37 o 
  -3  20  10     9914.71    10455.12    409.44 o 
   0  20  10      240.26      102.62    325.56 o 
 -20  21  10      940.58      826.67    212.80 o 
 -17  21  10      533.39      704.02    197.02 o 
 -14  21  10      823.58      440.36    177.75 o 
 -11  21  10    15859.83    16799.72    482.06 o 
  -8  21  10     5087.42     5260.09    286.40 o 
  -5  21  10      872.47      953.59    199.57 o 
  -2  21  10      383.83      136.13    180.38 o 
 -19  22  10      120.38        0.00    196.40 o 
 -16  22  10        4.90       38.99    179.64 o 
 -13  22  10      189.21      439.51    191.60 o 
 -10  22  10     1024.30     1437.16    217.67 o 
  -7  22  10     2948.37     3507.51    294.01 o 
  -4  22  10     4594.84     4585.29    320.16 o 
 -18  23  10       91.16        0.00    178.09 o 
 -15  23  10      415.67      374.51    194.70 o 
 -12  23  10     6763.54     6949.49    397.27 o 
  -9  23  10     6947.15     6729.36    412.69 o 
  -6  23  10      553.27      848.02    234.87 o 
 -14  24  10      115.73      245.14    225.40 o 
 -11  24  10      543.28      285.02    253.42 o 
  -1   3  11   290503.19   295055.41   2008.87 o 
  -3   4  11     2936.24     3522.22     87.38 o 
  -2   5  11       17.86        0.00     42.59 o 
  -4   6  11     3139.65     3001.33    103.54 o 
  -1   6  11     1672.22     1659.19     76.33 o 
  -6   7  11    32892.52    30727.61    346.36 o 
  -3   7  11    26148.58    25009.55    275.38 o 
  -5   8  11     2927.51     4064.88    126.47 o 
  -2   8  11    28056.41    28628.19    312.58 o 
  -7   9  11     4525.38     4083.24    119.85 o 
  -4   9  11    31927.85    28592.34    361.68 o 
  -1   9  11   180075.17   184322.66   1450.41 o 
  -9  10  11     9962.15    10455.01    322.38 o 
  -6  10  11     3655.11     3787.28    126.37 o 
  -3  10  11    21571.37    20712.83    269.81 o 
  -8  11  11    56101.50    57250.85    547.08 o 
  -5  11  11     6035.29     6355.95    151.50 o 
  -2  11  11       56.59       54.87     74.68 o 
 -10  12  11    40891.73    42630.77    531.04 o 
  -7  12  11     7252.95     7193.38    195.25 o 
  -4  12  11     6472.85     8595.63    325.30 o 
  -1  12  11     5486.56     5469.69    187.55 o 
 -12  13  11    15426.10    15603.57    424.15 o 
  -9  13  11      643.03      417.99    100.66 o 
  -6  13  11     1269.02     1480.11    120.68 o 
  -3  13  11    30920.23    34232.06    454.94 o 
 -11  14  11     3043.46     2686.19    157.73 o 
  -8  14  11     1575.33     1002.09    125.56 o 
  -5  14  11    16131.74    15509.17    375.44 o 
  -2  14  11     1047.05      946.53    120.62 o 
 -13  15  11     5211.66     5344.05    241.93 o 
 -10  15  11    20483.04    21128.50    500.41 o 
  -7  15  11     6830.81     7234.18    342.85 o 
  -4  15  11        8.82        0.00    102.97 o 
  -1  15  11    30056.83    31552.09    494.03 o 
 -15  16  11     5157.46     5374.39    257.15 o 
 -12  16  11    21254.93    20928.52    425.21 o 
  -9  16  11    22447.24    22154.37    421.00 o 
  -6  16  11      411.20      144.31    110.28 o 
  -3  16  11       43.80        0.00    107.92 o 
 -14  17  11      558.85      281.93    132.84 o 
 -11  17  11      478.35      451.31    130.74 o 
  -8  17  11     8091.55     7728.37    305.75 o 
  -5  17  11     4418.25     4251.24    216.19 o 
  -2  17  11    16650.91    16578.76    435.52 o 
 -16  18  11     5527.20     5335.96    293.69 o 
 -13  18  11     3944.56     4212.96    245.27 o 
 -10  18  11     5295.92     5449.42    256.16 o 
  -7  18  11      799.70      410.85    139.61 o 
  -4  18  11    16297.40    16873.35    441.95 o 
  -1  18  11     1076.19     1029.90    163.58 o 
 -18  19  11      175.48      169.71    170.33 o 
 -15  19  11     3701.49     3862.04    275.63 o 
 -12  19  11       94.54       33.99    134.07 o 
  -9  19  11     2277.29     2010.26    198.59 o 
  -6  19  11      461.68      263.25    148.66 o 
  -3  19  11     1306.06      814.81    172.39 o 
 -17  20  11     1086.27     1087.68    197.31 o 
 -14  20  11     1709.04     1426.75    202.06 o 
 -11  20  11     4098.24     4435.96    277.00 o 
  -8  20  11      950.44      855.27    170.13 o 
  -5  20  11      617.23      406.66    168.89 o 
  -2  20  11      728.60      687.83    191.94 o 
 -19  21  11     1739.57     1760.28    246.52 o 
 -16  21  11      705.14      379.45    211.94 o 
 -13  21  11     2750.29     2773.48    245.30 o 
 -10  21  11     3675.05     3684.00    305.43 o 
  -7  21  11     4926.72     4780.34    298.21 o 
  -4  21  11      159.89       25.50    183.58 o 
  -1  21  11      527.10      722.54    224.87 o 
 -18  22  11     3770.77     4203.98    341.64 o 
 -15  22  11        5.46      105.26    173.57 o 
 -12  22  11     1214.03     1256.32    212.11 o 
  -9  22  11      493.00      796.97    198.73 o 
  -6  22  11     2356.35     2629.40    262.49 o 
  -3  22  11      148.50      170.17    200.96 o 
 -17  23  11        3.86        0.00    181.22 o 
 -14  23  11     2656.80     2950.27    311.99 o 
 -11  23  11        8.44      185.77    195.97 o 
  -8  23  11      275.21      481.92    216.44 o 
 -13  24  11     2075.98     2194.88    292.67 o 
   0   0  12    36893.89    31704.71    977.02 o 
  -1   2  12   110793.55   124835.02    903.26 o 
  -3   3  12    22424.00    19369.49    346.64 o 
   0   3  12     1719.42      875.84     81.82 o 
  -2   4  12     7645.15     8568.67    132.67 o 
  -4   5  12    17360.63    18857.16    219.42 o 
  -1   5  12   169822.16   191303.58   1354.35 o 
  -6   6  12    96372.01    94222.87   1112.70 o 
  -3   6  12   148929.27   130159.01    994.10 o 
   0   6  12   721856.56   713141.38   6735.06 o 
  -5   7  12     5123.26     5070.22    134.21 o 
  -2   7  12      793.50      729.03     60.24 o 
  -7   8  12     2645.84     3709.02    175.49 o 
  -4   8  12    60759.22    63501.61    579.43 o 
  -1   8  12    94235.48    95561.58    785.65 o 
  -9   9  12   137932.05   135197.02   1579.82 o 
  -6   9  12    77305.78    76090.43    685.85 o 
  -3   9  12   141898.58   143392.56   1114.14 o 
   0   9  12   206467.13   208972.98   2308.84 o 
  -8  10  12     9757.77    10159.52    234.02 o 
  -5  10  12     5608.01     6244.20    181.71 o 
  -2  10  12      973.51     1604.99     92.02 o 
 -10  11  12    37801.54    35839.81    453.05 o 
  -7  11  12      311.26      202.82     77.42 o 
  -4  11  12      166.16       75.09     67.73 o 
  -1  11  12      238.83      118.69     75.03 o 
 -12  12  12   156047.30   152741.47   1986.42 o 
  -9  12  12    38674.93    37344.18    466.65 o 
  -6  12  12     2571.42     2836.42    149.32 o 
  -3  12  12    18777.52    19195.48    318.65 o 
   0  12  12    31977.06    31876.58    654.74 o 
 -11  13  12      715.48      590.74    109.29 o 
  -8  13  12      237.18      297.80     99.06 o 
  -5  13  12     2555.90     2308.11    151.24 o 
  -2  13  12    47732.68    48278.72    617.13 o 
 -13  14  12     2310.22     2547.79    172.55 o 
 -10  14  12       27.58       28.00    101.88 o 
  -7  14  12      132.81       91.71    103.55 o 
  -4  14  12     2948.99     2922.06    170.33 o 
  -1  14  12     1487.26     1582.92    152.29 o 
 -15  15  12     7758.40     7050.27    385.39 o 
 -12  15  12    19382.32    18264.84    457.12 o 
  -9  15  12     7841.92     8311.38    321.69 o 
  -6  15  12    27362.17    27748.45    461.15 o 
  -3  15  12    20021.42    19960.76    380.35 o 
   0  15  12    12925.38    11889.82    484.62 o 
 -14  16  12    19415.96    19142.90    428.53 o 
 -11  16  12     5002.71     4572.89    239.69 o 
  -8  16  12       78.74      139.04    116.54 o 
  -5  16  12     4314.77     5035.11    226.95 o 
  -2  16  12      363.96      224.22    126.34 o 
 -16  17  12     2448.97     2414.19    203.91 o 
 -13  17  12    16201.34    15699.14    418.73 o 
 -10  17  12     1112.89     1170.38    153.99 o 
  -7  17  12    23899.27    22548.84    723.54 o 
  -4  17  12    10206.78     9186.48    321.82 o 
  -1  17  12     1176.92     1525.10    172.96 o 
 -18  18  12     8055.38     8574.29    563.38 o 
 -15  18  12     6281.07     5866.41    277.92 o 
 -12  18  12     3652.95     3630.50    230.44 o 
  -9  18  12     9353.60    10289.48    357.51 o 
  -6  18  12    17227.47    17920.39    447.77 o 
  -3  18  12     5070.59     5537.52    281.05 o 
   0  18  12      791.15      666.06    236.89 o 
 -17  19  12     2101.07     1953.95    229.14 o 
 -14  19  12     4753.88     4512.44    288.20 o 
 -11  19  12     5677.99     5950.36    288.35 o 
  -8  19  12     1770.49     1621.28    196.12 o 
  -5  19  12     1107.94     1064.96    179.30 o 
  -2  19  12        0.50       94.24    145.28 o 
 -19  20  12     2930.43     3178.59    284.64 o 
 -16  20  12      132.58        0.00    161.81 o 
 -13  20  12     2156.26     1817.93    210.44 o 
 -10  20  12       16.23        0.00    134.26 o 
  -7  20  12      616.61      687.87    171.40 o 
  -4  20  12       10.11        0.00    147.58 o 
  -1  20  12     2937.77     3470.27    286.53 o 
 -18  21  12     6003.47     6331.22    384.64 o 
 -15  21  12    10065.86    11114.93    463.93 o 
 -12  21  12     2808.82     2660.24    243.41 o 
  -9  21  12       26.09       91.87    144.10 o 
  -6  21  12     2063.19     1893.03    222.94 o 
  -3  21  12     1166.53     1972.76    252.87 o 
 -17  22  12       33.60        0.00    173.84 o 
 -14  22  12        0.77        8.94    168.90 o 
 -11  22  12      184.40      187.12    162.96 o 
  -8  22  12     3938.76     4614.11    330.24 o 
  -5  22  12       80.61        0.00    176.26 o 
 -16  23  12     3491.08     3342.22    285.49 o 
 -13  23  12     2814.48     3010.26    317.58 o 
 -10  23  12      508.20      548.57    205.24 o 
  -7  23  12       15.13        0.00    173.87 o 
  -2   3  13     5838.73     5873.58    116.27 o 
  -1   4  13     1090.55     1256.42     64.76 o 
  -3   5  13    14563.18    12996.82    199.69 o 
  -5   6  13     8374.26     8200.12    164.19 o 
  -2   6  13    18377.30    19635.73    238.22 o 
  -4   7  13    34283.39    36577.67    380.65 o 
  -1   7  13    45334.96    46707.96    441.77 o 
  -6   8  13     2451.46     2730.17    109.73 o 
  -3   8  13     6893.91     6344.53    145.70 o 
  -8   9  13     1024.67      656.99     76.70 o 
  -5   9  13    10762.11    10865.47    224.65 o 
  -2   9  13    31639.58    27528.69    318.38 o 
  -7  10  13    28037.25    29488.93    359.24 o 
  -4  10  13     9587.55    10127.99    211.78 o 
  -1  10  13    10069.58     8732.35    238.45 o 
  -9  11  13     2458.76     2786.51    143.45 o 
  -6  11  13     3045.81     3903.47    144.84 o 
  -3  11  13    24507.43    24166.11    350.29 o 
 -11  12  13    19019.33    20151.41    359.90 o 
  -8  12  13      906.01     1175.58    112.23 o 
  -5  12  13    28932.95    26254.60    373.56 o 
  -2  12  13     2672.56     2934.87    155.78 o 
 -10  13  13      149.16       67.79     92.04 o 
  -7  13  13     7740.63     8239.28    253.09 o 
  -4  13  13      244.44      543.93    112.69 o 
  -1  13  13     9083.67     7821.78    258.79 o 
 -12  14  13     7608.63     8626.89    310.50 o 
  -9  14  13     1734.25     1532.60    148.90 o 
  -6  14  13     4026.12     3691.30    196.07 o 
  -3  14  13      214.62      309.49    113.14 o 
 -14  15  13    31061.13    33031.48    633.73 o 
 -11  15  13     9771.76     9393.84    309.23 o 
  -8  15  13    15769.12    15790.59    378.54 o 
  -5  15  13       52.88       46.16    106.92 o 
  -2  15  13     9046.89     7873.95    305.03 o 
 -13  16  13      330.11      241.69    129.33 o 
 -10  16  13     1523.79     1861.14    180.58 o 
  -7  16  13      765.01      661.08    118.98 o 
  -4  16  13     1783.60     1399.51    161.88 o 
  -1  16  13     5777.37     6083.00    271.39 o 
 -15  17  13     9048.31     8742.73    325.51 o 
 -12  17  13        0.86       84.24    144.96 o 
  -9  17  13    10166.45    10105.04    331.99 o 
  -6  17  13     5292.86     5440.23    255.86 o 
  -3  17  13     5882.09     5953.25    271.39 o 
 -17  18  13     2081.53     1999.00    228.35 o 
 -14  18  13    18597.93    16816.07    470.06 o 
 -11  18  13     3845.70     3363.86    228.43 o 
  -8  18  13     5616.80     5506.97    320.83 o 
  -5  18  13    27837.62    30247.73    560.04 o 
  -2  18  13    16082.79    16701.63    455.17 o 
 -16  19  13      987.76      826.25    187.82 o 
 -13  19  13      173.61      316.60    150.14 o 
 -10  19  13     4551.09     4664.09    253.10 o 
  -7  19  13    31938.55    30615.05    595.51 o 
  -4  19  13     5288.55     5161.66    283.26 o 
  -1  19  13     2731.65     2874.06    260.30 o 
 -18  20  13     1747.88     2106.35    247.02 o 
 -15  20  13      272.89       92.63    154.52 o 
 -12  20  13     1334.59     1019.12    178.63 o 
  -9  20  13        1.91        0.00    128.59 o 
  -6  20  13     1470.12     1047.38    185.33 o 
  -3  20  13     1268.08     1003.87    197.11 o 
 -20  21  13      657.32      808.51    229.83 o 
 -17  21  13       69.16      191.44    187.56 o 
 -14  21  13      188.25      107.87    160.98 o 
 -11  21  13     7540.45     7020.93    347.33 o 
  -8  21  13    11098.55    11228.60    423.95 o 
  -5  21  13     5296.20     4638.63    297.88 o 
  -2  21  13      962.60     1074.27    232.61 o 
 -16  22  13       12.85       53.45    180.07 o 
 -13  22  13      920.09     1045.56    201.21 o 
 -10  22  13     3951.09     3596.99    279.28 o 
  -7  22  13     1445.03     1254.68    207.96 o 
  -4  22  13       64.40      276.18    197.62 o 
 -15  23  13      289.34      145.68    191.47 o 
 -12  23  13      133.32       88.94    178.03 o 
  -9  23  13      463.97      518.29    198.08 o 
   0   1  14     1645.43     1288.95     99.33 o 
  -2   2  14     1783.52     1726.23    124.59 o 
  -1   3  14    69765.55    70971.91    566.82 o 
  -3   4  14     5750.06     6751.70    164.27 o 
   0   4  14    38066.29    40124.24    519.66 o 
  -5   5  14     3487.28     2258.94    113.21 o 
  -4   6  14     5895.38     7416.04    150.27 o 
  -1   6  14     6502.00     9725.57    172.67 o 
  -6   7  14    88710.16    89895.76    772.57 o 
  -3   7  14    35378.28    35610.59    364.84 o 
   0   7  14   104260.49   104198.36   1246.48 o 
  -8   8  14     7007.35     6930.60    242.75 o 
  -5   8  14    10116.51    10581.36    225.79 o 
  -2   8  14     2179.43     2856.94    126.13 o 
  -7   9  14    18455.67    20111.32    377.66 o 
  -4   9  14     1381.47     1457.87     88.81 o 
  -1   9  14     2768.00     3133.33    131.59 o 
  -9  10  14    20429.06    19779.64    323.41 o 
  -6  10  14     8087.35     7478.76    256.19 o 
  -3  10  14     7394.29     7924.56    276.93 o 
   0  10  14    28973.25    28519.57    569.31 o 
 -11  11  14      701.96      633.46    161.39 o 
  -8  11  14      617.79      457.36     93.25 o 
  -5  11  14      719.71      836.54     97.54 o 
  -2  11  14    15847.37    17642.52    304.18 o 
 -10  12  14       75.54       42.49     95.07 o 
  -7  12  14     8251.88     8065.07    277.50 o 
  -4  12  14    27457.00    27421.63    411.10 o 
  -1  12  14      719.63      469.92     95.97 o 
 -12  13  14     1885.05     1861.10    168.93 o 
  -9  13  14     5758.80     5599.05    217.08 o 
  -6  13  14     4780.80     4031.22    208.56 o 
  -3  13  14     9870.27    10459.59    291.99 o 
   0  13  14    55152.27    54886.26    955.15 o 
 -14  14  14    45688.80    47107.32   1105.74 o 
 -11  14  14    19105.20    19057.93    442.42 o 
  -8  14  14     2388.73     2182.99    166.71 o 
  -5  14  14      791.66      840.61    130.71 o 
  -2  14  14     2195.56     1927.26    173.23 o 
 -13  15  14     4846.58     5342.37    248.88 o 
 -10  15  14    38950.91    40760.69    590.03 o 
  -7  15  14       92.17      180.77    111.36 o 
  -4  15  14      542.31      548.52    125.05 o 
  -1  15  14      160.84        0.00    113.68 o 
 -15  16  14      750.89      655.41    147.95 o 
 -12  16  14      656.06      910.75    161.56 o 
  -9  16  14    10074.11    10750.04    333.58 o 
  -6  16  14     1229.34     1044.08    154.75 o 
  -3  16  14    13283.33    13253.55    381.01 o 
   0  16  14      878.34     1311.28    250.83 o 
 -17  17  14       14.48        0.00    201.65 o 
 -14  17  14     2715.06     3240.76    215.59 o 
 -11  17  14      465.15      642.56    147.01 o 
  -8  17  14      799.97      638.14    137.33 o 
  -5  17  14     1205.52     1348.80    185.69 o 
  -2  17  14      744.46      759.76    152.09 o 
 -16  18  14     2359.71     2920.75    231.84 o 
 -13  18  14     4427.71     4477.65    272.46 o 
 -10  18  14     1520.31     1723.43    186.70 o 
  -7  18  14     1005.76     1021.97    162.59 o 
  -4  18  14      719.06      538.34    157.63 o 
  -1  18  14      119.65      126.65    155.27 o 
 -18  19  14       19.37        0.00    164.97 o 
 -15  19  14     1584.19     1570.41    217.52 o 
 -12  19  14     4315.05     5118.62    364.66 o 
  -9  19  14    14637.44    15060.28    426.84 o 
  -6  19  14      589.35      259.18    152.31 o 
  -3  19  14      246.91      289.92    157.54 o 
   0  19  14     3248.46     3208.11    399.24 o 
 -20  20  14     4827.85     4628.85    462.62 o 
 -17  20  14        9.56        0.00    185.30 o 
 -14  20  14      210.15      342.54    169.76 o 
 -11  20  14     8252.30     8394.53    350.64 o 
  -8  20  14     5500.13     5919.68    316.38 o 
  -5  20  14     2186.11     2435.40    223.48 o 
  -2  20  14       48.14      189.07    180.12 o 
 -19  21  14     3821.09     4303.86    406.63 o 
 -16  21  14       60.47        0.00    166.88 o 
 -13  21  14     1536.09     1013.86    197.95 o 
 -10  21  14       63.09        0.00    151.25 o 
  -7  21  14      184.92        0.00    161.32 o 
  -4  21  14      499.51      679.37    217.24 o 
 -18  22  14      191.44       71.42    206.81 o 
 -15  22  14      816.42      591.92    196.67 o 
 -12  22  14     4045.03     4442.01    453.89 o 
  -9  22  14     1171.24     1305.10    213.04 o 
  -6  22  14      116.25      129.69    169.14 o 
 -14  23  14      892.19     1179.99    225.70 o 
 -11  23  14     1537.33     1376.43    242.05 o 
  -8  23  14       40.43        0.00    179.84 o 
  -1   2  15      191.41      137.70     45.08 o 
  -2   4  15   155714.72   151048.34   1102.27 o 
  -4   5  15    22059.53    18927.88    245.91 o 
  -1   5  15   240701.28   233430.44   1646.85 o 
  -3   6  15    58255.32    63462.55    558.76 o 
  -5   7  15    46112.03    44037.00    442.31 o 
  -2   7  15    88034.95    85389.55    717.13 o 
  -7   8  15    29611.19    28554.91    364.43 o 
  -4   8  15    51726.70    55219.08    514.74 o 
  -1   8  15    20121.70    20185.00    262.11 o 
  -6   9  15    15013.15    15913.13    295.89 o 
  -3   9  15     1091.56     1458.77     96.34 o 
  -8  10  15    50824.57    52088.28    569.67 o 
  -5  10  15     2151.47     2515.83    130.27 o 
  -2  10  15    35159.72    35255.27    440.12 o 
 -10  11  15    76775.24    76490.19    846.59 o 
  -7  11  15    11259.61    11707.54    258.90 o 
  -4  11  15       20.05        0.00     84.82 o 
  -1  11  15     3522.80     3165.42    168.57 o 
  -9  12  15       99.39      136.85     96.42 o 
  -6  12  15     2807.25     2867.71    158.91 o 
  -3  12  15      463.07      494.32    104.25 o 
 -11  13  15    27977.17    28404.20    485.95 o 
  -8  13  15     4873.91     4518.52    199.07 o 
  -5  13  15     3448.31     3035.51    169.75 o 
  -2  13  15    27340.94    26906.31    451.98 o 
 -13  14  15    62421.47    62197.63    786.19 o 
 -10  14  15    11671.94    11200.62    330.69 o 
  -7  14  15     3706.99     3599.87    217.28 o 
  -4  14  15    35872.42    35891.88    573.64 o 
  -1  14  15     3104.42     3244.32    211.48 o 
 -12  15  15    11108.27    11570.95    350.78 o 
  -9  15  15    12516.09    11948.80    347.42 o 
  -6  15  15       82.89       69.28    114.30 o 
  -3  15  15      186.94       32.18    120.75 o 
 -14  16  15     2791.04     2418.82    192.62 o 
 -11  16  15     8372.98     9013.89    367.19 o 
  -8  16  15    13136.26    12002.24    371.82 o 
  -5  16  15    29237.44    30476.33    540.40 o 
  -2  16  15     4633.66     4437.30    246.58 o 
 -16  17  15     2709.70     2390.33    223.84 o 
 -13  17  15     1477.69     1242.81    171.16 o 
 -10  17  15       34.19      138.31    129.78 o 
  -7  17  15      908.38      848.50    148.13 o 
  -4  17  15    18282.03    18310.39    508.78 o 
  -1  17  15     3460.79     2887.46    223.35 o 
 -15  18  15     1315.96      843.19    170.99 o 
 -12  18  15     5077.75     4712.23    264.03 o 
  -9  18  15     9773.88     9540.78    354.19 o 
  -6  18  15      403.39      158.01    152.21 o 
  -3  18  15      976.66     1217.14    182.62 o 
 -17  19  15      264.77       55.23    179.64 o 
 -14  19  15      160.43       73.02    153.63 o 
 -11  19  15      237.74        0.00    136.43 o 
  -8  19  15      267.74      360.67    158.48 o 
  -5  19  15    11237.83    11783.38    409.13 o 
  -2  19  15      360.13      378.83    166.76 o 
 -19  20  15     1168.64      711.82    221.95 o 
 -16  20  15      811.33      790.54    206.18 o 
 -13  20  15     2859.94     2828.10    233.20 o 
 -10  20  15      248.66      343.87    156.63 o 
  -7  20  15     6019.48     6602.86    335.60 o 
  -4  20  15        7.19        0.00    148.40 o 
  -1  20  15     1443.84     1538.72    245.95 o 
 -18  21  15     2544.65     3080.32    325.81 o 
 -15  21  15      163.16       51.44    164.71 o 
 -12  21  15        0.33        0.00    156.81 o 
  -9  21  15     2712.14     2015.86    239.65 o 
  -6  21  15      285.77      120.59    157.45 o 
  -3  21  15     2012.13     1720.03    252.22 o 
 -17  22  15    12655.81    11842.09    574.26 o 
 -14  22  15     1358.32     1441.58    211.36 o 
 -11  22  15      579.30      391.42    194.87 o 
  -8  22  15      436.34      481.88    174.10 o 
  -5  22  15     4684.08     4781.50    350.46 o 
 -13  23  15        8.31        0.00    172.67 o 
 -10  23  15      383.84      373.80    205.39 o 
  -1   1  16    12070.96    14099.02    267.45 o 
   0   2  16    11982.27    14437.13    271.67 o 
  -2   3  16     3800.94     4338.40    174.33 o 
  -4   4  16    14991.81    18624.25    332.53 o 
  -1   4  16     4892.74     6373.12    139.86 o 
  -3   5  16    17188.97    18787.47    255.30 o 
   0   5  16     3305.40     2602.73    150.30 o 
  -5   6  16     3624.14     3895.29    105.24 o 
  -2   6  16    38891.05    35742.43    370.94 o 
  -7   7  16     9981.29    10030.48    286.36 o 
  -4   7  16     1005.20      738.63     73.11 o 
  -1   7  16    53128.95    52407.17    473.80 o 
  -6   8  16      424.36      467.02     81.19 o 
  -3   8  16     9943.63     8717.96    181.23 o 
   0   8  16    30310.82    29535.38    510.01 o 
  -8   9  16      434.37      206.49     81.06 o 
  -5   9  16     8340.87     9003.67    195.29 o 
  -2   9  16     5818.07     6309.28    209.51 o 
 -10  10  16       20.43       21.98    136.18 o 
  -7  10  16     8265.66     8399.49    258.95 o 
  -4  10  16     8999.47     7863.53    208.14 o 
  -1  10  16    21688.31    21024.98    332.89 o 
  -9  11  16     5734.09     5106.67    210.17 o 
  -6  11  16    26712.94    26192.67    394.19 o 
  -3  11  16    85716.85    91286.89    943.04 o 
   0  11  16      185.05      217.28    147.26 o 
 -11  12  16      190.77      177.54    105.01 o 
  -8  12  16     2249.31     2382.73    151.98 o 
  -5  12  16      633.32      544.57    116.63 o 
  -2  12  16     2178.71     1968.93    149.92 o 
 -13  13  16    43843.72    41775.38   1054.97 o 
 -10  13  16      805.11      835.77    134.98 o 
  -7  13  16     1317.87      876.23    132.00 o 
  -4  13  16     4705.76     4363.58    206.05 o 
  -1  13  16    28689.25    25314.72    444.17 o 
 -12  14  16     1615.17     1530.27    165.10 o 
  -9  14  16     9196.49     8450.00    307.03 o 
  -6  14  16     2906.06     2457.65    215.98 o 
  -3  14  16      667.80      693.87    136.83 o 
   0  14  16    15898.85    17067.36    619.72 o 
 -14  15  16    25156.57    25718.00    477.60 o 
 -11  15  16     3807.00     4162.65    227.68 o 
  -8  15  16    12973.49    12561.10    373.10 o 
  -5  15  16    15022.16    12761.60    450.37 o 
  -2  15  16    21686.70    22669.18    440.59 o 
 -16  16  16      359.84      307.80    210.11 o 
 -13  16  16    12003.08    12759.11    380.76 o 
 -10  16  16       30.77       53.79    130.02 o 
  -7  16  16       30.13      118.05    121.31 o 
  -4  16  16    12504.81    12039.53    384.72 o 
  -1  16  16      846.33      655.35    157.65 o 
 -15  17  16      412.25      155.77    147.16 o 
 -12  17  16      133.01       61.27    138.77 o 
  -9  17  16     2931.95     3120.56    220.47 o 
  -6  17  16     2951.58     3111.04    218.89 o 
  -3  17  16    15284.59    16439.71    462.54 o 
   0  17  16    15023.80    16090.76    711.98 o 
 -17  18  16      868.22     1099.79    185.05 o 
 -14  18  16      481.94      545.16    160.88 o 
 -11  18  16      149.21      290.99    148.95 o 
  -8  18  16     1236.34      870.05    173.68 o 
  -5  18  16    10737.40    10009.18    371.97 o 
  -2  18  16     1349.53     1460.26    202.76 o 
 -19  19  16     6725.76     6333.16    513.28 o 
 -16  19  16      229.04      197.99    170.12 o 
 -13  19  16      155.16      158.54    148.57 o 
 -10  19  16    10657.48    10604.90    385.96 o 
  -7  19  16     8883.26     9686.39    370.75 o 
  -4  19  16     2021.67     1689.02    202.08 o 
  -1  19  16      241.36       23.13    190.53 o 
 -18  20  16      183.70      144.47    196.71 o 
 -15  20  16      165.23      242.12    167.84 o 
 -12  20  16     1283.08     1348.53    200.38 o 
  -9  20  16    25427.69    25840.05    585.25 o 
  -6  20  16     7048.61     8118.18    398.00 o 
  -3  20  16       36.95      205.97    164.81 o 
   0  20  16     4793.28     5190.65    547.33 o 
 -17  21  16       22.57        0.00    180.86 o 
 -14  21  16      576.41      832.47    195.04 o 
 -11  21  16     2303.15     2182.85    234.64 o 
  -8  21  16      333.43      101.42    169.69 o 
  -5  21  16       12.82        0.00    153.58 o 
  -2  21  16       56.75        0.00    192.59 o 
 -16  22  16      387.81      519.78    199.95 o 
 -13  22  16     2813.83     3353.77    273.03 o 
 -10  22  16     2753.71     2828.42    270.70 o 
  -7  22  16      370.75      480.49    179.85 o 
 -12  23  16     5037.53     5825.92    361.80 o 
  -9  23  16     4326.60     4194.79    333.94 o 
  -1   3  17    52418.43    56500.14    490.50 o 
  -3   4  17    39598.29    40065.21    390.33 o 
  -2   5  17     3528.17     3104.61    103.39 o 
  -4   6  17    18072.45    19037.70    257.58 o 
  -1   6  17     8286.05     9207.14    180.80 o 
  -6   7  17    38870.17    41523.46    457.44 o 
  -3   7  17      680.62      874.82     78.71 o 
  -5   8  17    64998.10    67317.93    607.56 o 
  -2   8  17     1572.44     2119.98    110.10 o 
  -7   9  17    65679.67    66932.71    678.55 o 
  -4   9  17    43160.79    46082.15    489.27 o 
  -1   9  17    13205.19    15258.75    305.23 o 
  -9  10  17      378.53      370.58    100.55 o 
  -6  10  17      750.75      801.08    107.19 o 
  -3  10  17     8722.83     8924.09    256.20 o 
  -8  11  17      833.80      566.49    111.79 o 
  -5  11  17      450.90      400.86    100.53 o 
  -2  11  17     3718.57     4304.59    191.59 o 
 -10  12  17       39.66       58.50    108.08 o 
  -7  12  17     1284.49     1287.87    128.27 o 
  -4  12  17      515.00      907.87    137.30 o 
  -1  12  17    13536.95    13338.33    348.72 o 
 -12  13  17     9528.37     9470.54    328.91 o 
  -9  13  17     3153.96     3169.55    201.46 o 
  -6  13  17    20956.31    21159.50    394.82 o 
  -3  13  17     1818.30     1588.47    156.86 o 
 -11  14  17      294.05      119.96    120.37 o 
  -8  14  17     2807.45     2970.39    189.81 o 
  -5  14  17      355.36      207.47    118.16 o 
  -2  14  17     4460.84     4655.47    233.26 o 
 -13  15  17     1635.37     1597.72    174.81 o 
 -10  15  17     1760.93     1774.94    180.90 o 
  -7  15  17     3740.81     4084.75    218.59 o 
  -4  15  17      538.19      445.53    149.15 o 
  -1  15  17    23957.19    22895.72    543.21 o 
 -15  16  17     1526.80     1297.94    183.77 o 
 -12  16  17    14922.62    14326.04    539.79 o 
  -9  16  17     3119.42     2986.59    224.12 o 
  -6  16  17     2646.15     3205.42    220.59 o 
  -3  16  17     5991.50     5191.50    280.27 o 
 -14  17  17    15798.98    17019.35    472.02 o 
 -11  17  17     3524.72     3579.52    240.24 o 
  -8  17  17     5663.10     5992.31    341.06 o 
  -5  17  17     1437.26      911.74    178.51 o 
  -2  17  17      529.23      566.53    163.99 o 
 -16  18  17       64.45       87.22    157.14 o 
 -13  18  17     2442.19     2743.71    224.01 o 
 -10  18  17     3645.36     3759.93    248.14 o 
  -7  18  17    20791.02    22320.49    507.28 o 
  -4  18  17       13.82        0.00    137.70 o 
  -1  18  17      875.88      710.89    181.32 o 
 -18  19  17     5937.10     6272.37    385.90 o 
 -15  19  17     1967.35     1961.97    255.23 o 
 -12  19  17     1094.86      807.09    177.19 o 
  -9  19  17     1787.15     1784.47    220.95 o 
  -6  19  17     1090.48      930.92    191.60 o 
  -3  19  17     5605.77     5046.25    307.34 o 
 -17  20  17     2061.32     1704.88    252.74 o 
 -14  20  17      381.27      377.04    162.95 o 
 -11  20  17     6414.76     7487.89    338.93 o 
  -8  20  17        9.93      201.41    165.71 o 
  -5  20  17     1338.94     1386.61    221.52 o 
  -2  20  17     1057.64     1041.50    209.45 o 
 -16  21  17     2062.11     1985.41    251.99 o 
 -13  21  17     4047.69     4735.36    289.19 o 
 -10  21  17     9476.80     9886.78    416.60 o 
  -7  21  17      632.61      543.78    177.79 o 
  -4  21  17     1078.92     1527.19    227.05 o 
 -15  22  17      285.49      113.77    177.57 o 
 -12  22  17     1773.89     2263.73    257.00 o 
  -9  22  17     2246.57     2254.00    247.18 o 
  -6  22  17      245.52      559.69    192.40 o 
   0   0  18    20285.11    19600.28    665.68 o 
  -1   2  18      485.59      156.93     49.76 o 
  -3   3  18    40837.19    39435.24    536.46 o 
   0   3  18    33498.81    34169.00    487.65 o 
  -2   4  18    77668.59    76291.64    630.75 o 
  -4   5  18    59725.91    58500.64    528.14 o 
  -1   5  18    61060.54    60014.00    526.84 o 
  -6   6  18   201840.78   204774.83   2223.24 o 
  -3   6  18    51624.59    50716.47    486.92 o 
   0   6  18    18233.13    16446.22    320.68 o 
  -5   7  18    22288.42    21351.71    328.12 o 
  -2   7  18    54333.70    54998.36    523.92 o 
  -7   8  18    11277.86    10386.62    237.87 o 
  -4   8  18    14601.07    12981.71    219.15 o 
  -9   9  18   125867.63   130069.34   1717.24 o 
  -6   9  18    16122.02    17820.35    294.36 o 
  -3   9  18     3287.88     4182.68    153.13 o 
   0   9  18    17896.95    18086.34    586.44 o 
  -8  10  18    46597.80    45317.52    560.13 o 
  -5  10  18        6.04        0.00     85.84 o 
  -2  10  18    10231.96    10304.15    254.54 o 
 -10  11  18    15275.83    15057.90    352.62 o 
  -7  11  18     2858.77     2626.77    156.91 o 
  -4  11  18      707.93      647.47    117.41 o 
  -1  11  18    17156.32    18351.55    394.18 o 
 -12  12  18    33498.03    33531.23    713.00 o 
  -9  12  18    14742.12    13385.52    349.61 o 
  -6  12  18      194.82      122.72    106.04 o 
  -3  12  18    10192.87    10962.02    315.25 o 
   0  12  18    78368.80    79409.31   1234.18 o 
 -11  13  18    35611.26    36190.60    594.20 o 
  -8  13  18      422.57      629.61    134.16 o 
  -5  13  18    13498.93    13643.53    348.84 o 
  -2  13  18     2857.58     3455.24    209.46 o 
 -13  14  18    14778.47    14233.70    471.40 o 
 -10  14  18     2046.86     2691.58    210.19 o 
  -7  14  18    12369.48    12523.54    365.04 o 
  -4  14  18     2365.46     2282.68    188.75 o 
  -1  14  18     5546.16     5232.86    299.52 o 
 -15  15  18      132.16       93.90    197.91 o 
 -12  15  18     4671.75     4537.90    242.40 o 
  -9  15  18    21177.38    22789.62    460.09 o 
  -6  15  18      717.15      863.21    154.37 o 
  -3  15  18    18376.58    18789.52    454.95 o 
   0  15  18      697.93      751.91    230.64 o 
 -14  16  18      279.99      259.63    145.21 o 
 -11  16  18      501.54      311.10    142.12 o 
  -8  16  18       44.97        7.72    127.28 o 
  -5  16  18    33157.93    32302.07    570.98 o 
  -2  16  18     5633.00     5669.11    295.84 o 
 -16  17  18       27.13        0.00    140.84 o 
 -13  17  18     2128.83     2043.13    204.35 o 
 -10  17  18    25981.39    27250.22    529.77 o 
  -7  17  18     6926.68     6670.41    341.95 o 
  -4  17  18       42.90      130.35    151.13 o 
  -1  17  18      637.86      429.91    191.62 o 
 -18  18  18     4715.99     4187.81    397.89 o 
 -15  18  18     1028.94      795.37    186.47 o 
 -12  18  18    10779.86    10749.27    408.35 o 
  -9  18  18     7431.90     7864.74    353.02 o 
  -6  18  18     2643.43     2580.82    228.38 o 
  -3  18  18     5505.88     4946.92    296.59 o 
   0  18  18        6.62        0.00    233.65 o 
 -17  19  18      800.24      814.77    193.31 o 
 -14  19  18      796.85      729.23    182.01 o 
 -11  19  18      259.74        0.00    140.22 o 
  -8  19  18      153.42       39.32    158.57 o 
  -5  19  18     4587.32     4925.81    347.16 o 
  -2  19  18      112.89        0.00    156.48 o 
 -19  20  18     1464.57     1524.91    284.65 o 
 -16  20  18     1012.41      871.86    210.44 o 
 -13  20  18      344.82      171.01    163.35 o 
 -10  20  18      351.92      352.80    180.21 o 
  -7  20  18        5.19        0.00    163.16 o 
  -4  20  18     1214.40     1578.71    219.27 o 
  -1  20  18     3061.88     3684.20    308.93 o 
 -18  21  18     2352.89     2433.48    287.57 o 
 -15  21  18     1646.08     1460.19    221.90 o 
 -12  21  18      133.57       56.15    168.60 o 
  -9  21  18      159.34       95.82    173.07 o 
  -6  21  18      698.55      665.99    185.56 o 
  -3  21  18     3366.46     2836.58    303.73 o 
 -14  22  18     3159.93     3050.91    287.58 o 
 -11  22  18      952.62     1057.11    212.82 o 
  -8  22  18     1771.18     2503.34    254.96 o 
  -2   3  19      836.06      994.89     75.00 o 
  -1   4  19       33.78      292.91     61.18 o 
  -3   5  19    76177.92    83853.92    689.90 o 
  -5   6  19     1217.75     1697.35     86.93 o 
  -2   6  19      408.48      467.15     65.45 o 
  -4   7  19     3805.92     5225.67    190.10 o 
  -1   7  19    14284.06    14947.71    238.66 o 
  -6   8  19      510.96      549.91     92.54 o 
  -3   8  19    36636.73    34901.08    390.11 o 
  -8   9  19     2706.79     2816.64    160.82 o 
  -5   9  19    21556.36    21766.37    328.49 o 
  -2   9  19    30469.07    30140.38    404.02 o 
  -7  10  19      207.26       94.36    100.39 o 
  -4  10  19     4208.70     4232.77    221.97 o 
  -1  10  19     6189.04     6886.60    254.13 o 
  -9  11  19     5467.44     5865.53    237.73 o 
  -6  11  19     2825.82     3035.81    165.89 o 
  -3  11  19     5404.18     5437.92    224.71 o 
 -11  12  19      454.46      226.55    115.37 o 
  -8  12  19        3.78       14.43    104.90 o 
  -5  12  19       70.57        0.00    104.55 o 
  -2  12  19      225.89      184.72    122.06 o 
 -10  13  19     7755.80     8149.55    290.13 o 
  -7  13  19      996.78      586.40    137.21 o 
  -4  13  19     2059.46     1834.05    172.49 o 
  -1  13  19    31901.29    31003.66    536.77 o 
 -12  14  19     6012.96     6361.30    270.94 o 
  -9  14  19      663.60      781.92    149.26 o 
  -6  14  19     2853.43     3089.04    192.83 o 
  -3  14  19    17605.62    17271.12    459.61 o 
 -14  15  19     8863.71     8711.11    339.39 o 
 -11  15  19     1425.72     1231.18    169.49 o 
  -8  15  19     7453.36     7361.81    303.91 o 
  -5  15  19      129.60      159.11    130.83 o 
  -2  15  19     9051.99     9638.50    350.48 o 
 -13  16  19     1165.88     1437.41    185.92 o 
 -10  16  19       85.86      143.64    136.17 o 
  -7  16  19     1995.47     2424.37    213.43 o 
  -4  16  19    56839.09    55190.15    916.72 o 
  -1  16  19    12520.36    12787.09    438.95 o 
 -15  17  19      249.07      127.14    157.60 o 
 -12  17  19     6025.64     6046.74    295.56 o 
  -9  17  19        2.37       20.70    137.87 o 
  -6  17  19        1.51        0.00    137.66 o 
  -3  17  19     7342.00     7720.27    351.15 o 
 -17  18  19      162.25        0.00    160.67 o 
 -14  18  19     3321.29     4192.87    268.20 o 
 -11  18  19     4830.72     4906.88    276.72 o 
  -8  18  19    12672.21    14219.90    493.73 o 
  -5  18  19     5521.34     6233.96    306.99 o 
  -2  18  19       10.96        0.00    154.88 o 
 -16  19  19     2450.54     1939.59    235.05 o 
 -13  19  19      954.41      828.83    194.53 o 
 -10  19  19     2335.04     2638.72    246.14 o 
  -7  19  19     1843.53     1774.73    219.00 o 
  -4  19  19     1760.92     1757.89    230.05 o 
  -1  19  19      312.63      176.35    183.39 o 
 -18  20  19     2473.19     2293.97    285.10 o 
 -15  20  19      222.76      188.42    187.68 o 
 -12  20  19        0.82        0.00    155.37 o 
  -9  20  19     4778.01     5032.74    308.60 o 
  -6  20  19      644.45      645.46    175.63 o 
  -3  20  19      480.85      198.54    175.62 o 
 -17  21  19     1469.03     1625.72    277.94 o 
 -14  21  19     1886.29     1972.38    230.66 o 
 -11  21  19     7781.62     8235.42    388.08 o 
  -8  21  19     7396.88     7377.83    394.82 o 
  -5  21  19       33.60       85.55    170.09 o 
 -13  22  19      516.68      450.50    202.97 o 
 -10  22  19     1118.12     1177.93    223.30 o 
  -7  22  19      782.21      532.42    195.50 o 
   0   1  20    34928.88    38882.96    577.95 o 
  -2   2  20    13185.79    11278.29    309.56 o 
  -1   3  20     6943.53     7314.02    164.51 o 
  -3   4  20       38.86       66.89     56.64 o 
   0   4  20        2.72        0.00     79.43 o 
  -5   5  20    14352.73    14850.13    320.49 o 
  -2   5  20     8625.35     7926.91    169.53 o 
  -4   6  20    39166.38    38712.25    412.56 o 
  -1   6  20     1017.13      958.05     82.41 o 
  -6   7  20    13559.19    12644.36    254.54 o 
  -3   7  20     1439.09     1181.75     92.76 o 
   0   7  20    48854.19    53599.11    858.94 o 
  -8   8  20    86858.86    90745.02   1398.47 o 
  -5   8  20    33495.74    34271.87    409.54 o 
  -2   8  20      666.60      765.94    104.46 o 
  -7   9  20     3303.19     3184.76    168.28 o 
  -4   9  20      272.53      101.61     86.19 o 
  -1   9  20       40.72       75.48     95.58 o 
  -9  10  20     3094.05     2814.00    170.21 o 
  -6  10  20    22765.36    22839.54    373.02 o 
  -3  10  20       56.04        0.00    103.78 o 
   0  10  20    12157.64    11704.53    485.18 o 
 -11  11  20    10107.58     9676.95    419.30 o 
  -8  11  20    10305.04    10078.57    303.73 o 
  -5  11  20    25826.88    25747.35    428.46 o 
  -2  11  20      702.65      597.66    126.91 o 
 -10  12  20     1849.04     1687.32    165.23 o 
  -7  12  20      866.48      763.16    137.36 o 
  -4  12  20      320.34      365.62    127.90 o 
  -1  12  20     5526.22     5666.38    291.61 o 
 -12  13  20     4812.90     4892.31    253.59 o 
  -9  13  20     2467.34     2680.88    197.69 o 
  -6  13  20     6552.48     7463.30    273.18 o 
  -3  13  20        4.74        0.00    118.33 o 
   0  13  20     7011.34     7861.46    529.47 o 
 -14  14  20     8239.55     9293.95    550.00 o 
 -11  14  20     5637.58     5590.22    353.64 o 
  -8  14  20      913.77      524.93    139.65 o 
  -5  14  20       92.24      111.86    121.89 o 
  -2  14  20     1459.43     1437.00    185.53 o 
 -13  15  20     4495.87     4191.08    249.64 o 
 -10  15  20      137.27      166.51    134.37 o 
  -7  15  20     2026.98     1788.42    197.38 o 
  -4  15  20     1588.75     2084.98    193.65 o 
  -1  15  20     3670.90     3931.63    257.94 o 
 -15  16  20       50.96        0.00    138.46 o 
 -12  16  20      340.71      397.00    149.64 o 
  -9  16  20     8537.24     9278.68    347.60 o 
  -6  16  20     1429.19     1506.72    184.39 o 
  -3  16  20     4564.23     4372.02    271.45 o 
   0  16  20     6554.32     7247.39    521.01 o 
 -17  17  20      502.44      185.07    225.88 o 
 -14  17  20    16080.61    15806.22    495.68 o 
 -11  17  20     8791.20     8413.25    339.87 o 
  -8  17  20    10938.20    11316.49    418.04 o 
  -5  17  20    10007.39    10322.30    375.64 o 
  -2  17  20     4287.77     4403.84    312.60 o 
 -16  18  20     4482.92     4492.77    298.87 o 
 -13  18  20       17.09        0.00    144.58 o 
 -10  18  20      568.40      394.59    173.17 o 
  -7  18  20      674.29      674.29    209.83 o 
  -4  18  20        2.14      260.39    168.15 o 
  -1  18  20      169.92        0.00    163.71 o 
 -18  19  20       72.04      226.07    183.34 o 
 -15  19  20       91.01      130.82    171.66 o 
 -12  19  20     9670.97     9791.28    405.96 o 
  -9  19  20     3951.58     4195.02    320.70 o 
  -6  19  20     1585.91     2012.62    232.56 o 
  -3  19  20       46.43       96.08    166.53 o 
   0  19  20      281.16        0.00    269.39 o 
 -17  20  20     1532.94     1522.23    231.64 o 
 -14  20  20     5154.12     5933.32    322.16 o 
 -11  20  20    10692.65    11115.38    441.34 o 
  -8  20  20     1811.49     1729.79    230.09 o 
  -5  20  20      300.36      253.67    173.53 o 
  -2  20  20      187.50        0.00    175.28 o 
 -16  21  20      879.46      475.24    215.06 o 
 -13  21  20      185.81       72.93    184.19 o 
 -10  21  20     2295.87     2588.29    263.62 o 
  -7  21  20     1004.53     1120.99    212.14 o 
 -12  22  20      282.83      412.11    203.74 o 
  -9  22  20        9.50        0.00    186.46 o 
  -1   2  21       38.39       18.81     52.64 o 
  -2   4  21    46948.29    43917.93    431.18 o 
  -4   5  21   167780.92   164910.56   1274.10 o 
  -1   5  21     8806.47     8423.87    181.59 o 
  -3   6  21     2308.12     2635.72    121.78 o 
  -5   7  21    77539.31    75655.48    736.80 o 
  -2   7  21    29405.74    30804.51    366.47 o 
  -7   8  21   131372.78   130929.40   1266.67 o 
  -4   8  21    21460.66    20360.64    320.83 o 
  -1   8  21    10959.93    11865.14    314.14 o 
  -6   9  21     1995.69     1902.29    149.47 o 
  -3   9  21     1080.63      922.54    116.79 o 
  -8  10  21    28819.63    27585.91    452.59 o 
  -5  10  21       38.71       15.30     98.95 o 
  -2  10  21    13768.74    13758.80    345.25 o 
 -10  11  21    50316.14    50826.81    670.52 o 
  -7  11  21     3970.90     4508.61    216.06 o 
  -4  11  21     1487.50     1423.58    155.76 o 
  -1  11  21    58618.43    58381.70    730.84 o 
  -9  12  21      232.37      146.92    115.73 o 
  -6  12  21      351.13      257.01    120.77 o 
  -3  12  21    16212.09    15152.03    406.48 o 
 -11  13  21    27913.47    28050.14    489.18 o 
  -8  13  21      747.15      597.83    140.09 o 
  -5  13  21      423.92      442.94    138.33 o 
  -2  13  21     3868.77     4689.51    251.37 o 
 -13  14  21       29.68        0.00    127.19 o 
 -10  14  21     7640.13     8224.48    335.86 o 
  -7  14  21     3428.43     3313.63    249.17 o 
  -4  14  21     4507.21     4772.04    264.57 o 
  -1  14  21    21211.54    21461.07    630.35 o 
 -12  15  21     2984.38     2691.34    208.21 o 
  -9  15  21     1070.55     1122.68    164.57 o 
  -6  15  21     5414.68     5222.86    279.45 o 
  -3  15  21     1040.12      925.55    170.66 o 
 -14  16  21     1970.14     1497.95    203.41 o 
 -11  16  21    10038.68    10604.95    376.92 o 
  -8  16  21    15636.86    14183.98    453.55 o 
  -5  16  21      602.76      597.57    161.74 o 
  -2  16  21     1806.95     1691.43    223.32 o 
 -16  17  21      907.75      838.43    195.48 o 
 -13  17  21     6735.76     6995.10    323.08 o 
 -10  17  21     2927.22     3367.13    260.40 o 
  -7  17  21     4972.35     3774.21    270.86 o 
  -4  17  21     1428.12     1194.35    189.16 o 
  -1  17  21     1492.41     1412.30    203.74 o 
 -15  18  21     1740.19     1479.38    219.42 o 
 -12  18  21      435.39      455.30    171.77 o 
  -9  18  21     8635.13     8053.72    367.03 o 
  -6  18  21     1272.03     1076.59    200.06 o 
  -3  18  21      790.23      789.56    194.99 o 
 -17  19  21       37.46       88.98    176.88 o 
 -14  19  21     6718.33     6394.72    377.95 o 
 -11  19  21    18346.62    16778.26    528.09 o 
  -8  19  21     6247.49     6732.29    344.30 o 
  -5  19  21     1880.41     1770.12    249.42 o 
  -2  19  21     3302.32     2725.44    263.20 o 
 -16  20  21      281.63      328.30    193.35 o 
 -13  20  21     3237.13     3139.97    273.33 o 
 -10  20  21      162.03        0.00    163.89 o 
  -7  20  21     3111.16     3114.12    269.53 o 
  -4  20  21     4978.54     4799.29    314.19 o 
 -15  21  21      342.08      118.79    184.64 o 
 -12  21  21      418.16      714.92    204.79 o 
  -9  21  21      312.24       70.97    181.63 o 
  -6  21  21       46.53      116.76    184.99 o 
  -1   1  22     2008.44     1808.81    138.21 o 
   0   2  22    30315.04    31280.87    490.31 o 
  -2   3  22     2003.82     1743.64     98.58 o 
  -4   4  22      501.89      587.73    109.41 o 
  -1   4  22     2832.45     3342.24    137.33 o 
  -3   5  22     3471.78     2971.17    119.33 o 
   0   5  22     7966.94     8498.35    265.77 o 
  -5   6  22        5.51        0.00     70.52 o 
  -2   6  22      950.95      601.76     86.28 o 
  -7   7  22    27714.50    27154.63    629.83 o 
  -4   7  22    22188.94    22329.67    321.97 o 
  -1   7  22    34446.13    34562.61    516.88 o 
  -6   8  22     1981.36     1806.98    164.44 o 
  -3   8  22    21059.01    21234.09    331.97 o 
   0   8  22    27382.24    29932.47    620.88 o 
  -8   9  22      373.57      337.70    115.67 o 
  -5   9  22      139.55        0.00     96.06 o 
  -2   9  22     4444.89     4889.43    261.69 o 
 -10  10  22    15050.29    13903.51    908.66 o 
  -7  10  22     9101.37     9411.81    293.45 o 
  -4  10  22    16428.14    15488.98    355.55 o 
  -1  10  22     6668.57     6714.36    262.63 o 
  -9  11  22      465.79      292.13    124.68 o 
  -6  11  22      850.44      796.43    140.17 o 
  -3  11  22     1906.60     1298.49    157.42 o 
   0  11  22     1749.04     1085.47    330.19 o 
 -11  12  22     8912.42     9837.40    322.89 o 
  -8  12  22      688.24      569.76    139.00 o 
  -5  12  22      946.72      534.28    135.81 o 
  -2  12  22      766.36      604.37    135.89 o 
 -13  13  22    10156.11    10029.63    504.54 o 
 -10  13  22       77.61        0.00    123.99 o 
  -7  13  22     4050.50     3940.70    226.59 o 
  -4  13  22     1266.95     1319.61    167.48 o 
  -1  13  22    27385.02    29278.54    557.08 o 
 -12  14  22      682.84      654.27    166.09 o 
  -9  14  22    17994.70    18315.15    461.25 o 
  -6  14  22     1179.45      802.94    164.36 o 
  -3  14  22    10698.50    10693.22    372.39 o 
   0  14  22    34160.48    31020.16    899.26 o 
 -14  15  22     1370.43     1393.50    180.79 o 
 -11  15  22       54.12      100.56    137.90 o 
  -8  15  22     4805.88     4965.43    281.93 o 
  -5  15  22      916.54      729.25    155.97 o 
  -2  15  22     9475.87     7860.84    346.16 o 
 -16  16  22    10452.59    10319.02    557.51 o 
 -13  16  22     2165.06     2411.68    229.61 o 
 -10  16  22     6707.02     6375.98    302.32 o 
  -7  16  22      317.43      169.40    153.47 o 
  -4  16  22    16679.59    14743.88    445.08 o 
  -1  16  22       93.94        0.00    149.61 o 
 -15  17  22     8091.55     7694.09    368.53 o 
 -12  17  22      301.86      179.46    154.64 o 
  -9  17  22      503.45      691.45    173.83 o 
  -6  17  22     7376.20     8891.47    376.38 o 
  -3  17  22    17658.35    16929.87    579.35 o 
   0  17  22      380.78      166.91    242.99 o 
 -17  18  22       31.79        0.00    170.93 o 
 -14  18  22     2336.08     2195.36    238.71 o 
 -11  18  22     2541.81     2864.09    254.26 o 
  -8  18  22      388.42      303.68    170.14 o 
  -5  18  22     1649.02      991.73    197.09 o 
  -2  18  22     6819.75     6511.38    363.24 o 
 -16  19  22     4689.49     4494.32    310.61 o 
 -13  19  22     3506.48     3569.57    266.47 o 
 -10  19  22     5586.62     5037.69    311.65 o 
  -7  19  22     6513.80     6159.38    343.12 o 
  -4  19  22      484.39      517.69    184.73 o 
  -1  19  22      960.81     1173.51    224.66 o 
 -15  20  22     1364.75     1281.97    222.28 o 
 -12  20  22     3139.82     3142.14    289.38 o 
  -9  20  22     1237.33     1045.34    211.15 o 
  -6  20  22     2457.40     1820.08    280.52 o 
  -3  20  22       95.00      546.97    202.52 o 
 -14  21  22      292.94      533.39    215.31 o 
 -11  21  22      141.37      154.75    185.74 o 
  -8  21  22        0.43        0.00    178.95 o 
  -1   3  23    62621.03    64960.84    586.40 o 
  -3   4  23     2587.13     2504.90    114.18 o 
  -2   5  23    62470.92    62915.95    601.43 o 
  -4   6  23    10252.73    10519.35    225.55 o 
  -1   6  23      920.29      767.62     92.88 o 
  -6   7  23     1003.97     1195.29    132.06 o 
  -3   7  23     9584.10    10115.40    226.46 o 
  -5   8  23    29707.17    28829.89    445.89 o 
  -2   8  23     2081.51     1890.89    150.49 o 
  -7   9  23     8038.97     7694.69    264.99 o 
  -4   9  23        7.25       95.15    101.30 o 
  -1   9  23     2092.24     1976.83    158.87 o 
  -9  10  23     6166.41     5663.12    244.26 o 
  -6  10  23     2990.62     3034.93    196.66 o 
  -3  10  23     1289.42     1268.93    157.33 o 
  -8  11  23      156.86      107.45    115.11 o 
  -5  11  23      441.41      317.71    133.86 o 
  -2  11  23     2926.23     2862.46    195.14 o 
 -10  12  23        3.43        0.00    115.45 o 
  -7  12  23    10653.93     9939.69    334.34 o 
  -4  12  23       10.37        0.00    118.76 o 
  -1  12  23     1410.25     1628.05    184.95 o 
 -12  13  23     3876.02     3904.70    241.47 o 
  -9  13  23     1954.58     2279.01    194.62 o 
  -6  13  23      278.96      397.51    145.03 o 
  -3  13  23      171.54      347.47    138.87 o 
 -11  14  23    18776.83    19471.52    465.61 o 
  -8  14  23      721.00      480.35    144.88 o 
  -5  14  23    11912.72    11764.65    413.94 o 
  -2  14  23     6329.18     6406.97    311.28 o 
 -13  15  23      645.92      373.91    166.51 o 
 -10  15  23        6.99        0.00    140.10 o 
  -7  15  23     1715.81     1685.05    198.74 o 
  -4  15  23     7500.85     6820.63    308.64 o 
  -1  15  23     2854.65     2978.45    256.45 o 
 -15  16  23    20598.54    20810.55    570.03 o 
 -12  16  23     9669.91    10352.71    402.47 o 
  -9  16  23      425.63      251.18    168.69 o 
  -6  16  23     1495.69     1178.99    237.71 o 
  -3  16  23     3657.77     3752.85    267.72 o 
 -14  17  23      473.82      522.34    178.83 o 
 -11  17  23      528.12      490.35    165.26 o 
  -8  17  23     2617.63     2251.41    226.23 o 
  -5  17  23      872.51      717.72    182.31 o 
  -2  17  23      439.14      503.16    178.22 o 
 -16  18  23     2702.06     2439.33    288.79 o 
 -13  18  23    10858.44    11173.21    435.71 o 
 -10  18  23     9150.14     9435.54    425.77 o 
  -7  18  23     2095.67     2882.59    253.59 o 
  -4  18  23        1.14        0.00    163.23 o 
  -1  18  23      351.90      121.10    200.11 o 
 -15  19  23      663.70      674.77    201.67 o 
 -12  19  23     8798.06     9272.64    447.19 o 
  -9  19  23     3109.17     3301.71    273.15 o 
  -6  19  23      386.09      430.74    191.98 o 
  -3  19  23       84.10      207.38    172.20 o 
 -14  20  23     2091.95     1990.88    258.79 o 
 -11  20  23      637.00      570.56    196.01 o 
  -8  20  23     1588.63     1404.12    226.51 o 
  -5  20  23      932.14     1126.83    224.90 o 
 -13  21  23     2769.66     3336.68    288.33 o 
 -10  21  23     1469.40     1580.89    239.64 o 
   0   0  24    29923.44    24941.83    769.96 o 
  -1   2  24     1028.01      998.04     88.60 o 
  -3   3  24   126691.00   122463.00   1463.95 o 
   0   3  24    58512.96    60097.14    794.08 o 
  -2   4  24    20634.09    20820.03    284.07 o 
  -4   5  24    13985.01    12538.37    249.87 o 
  -1   5  24     8706.26     9353.80    219.56 o 
  -6   6  24   158082.75   153892.55   2130.41 o 
  -3   6  24    42969.93    44926.71    482.67 o 
   0   6  24       49.38       84.25    138.71 o 
  -5   7  24    16459.13    16890.44    338.74 o 
  -2   7  24     1798.30     1574.80    133.21 o 
  -7   8  24     7242.09     7192.95    254.98 o 
  -4   8  24       14.34        0.00     90.79 o 
  -1   8  24      638.63      523.25    113.16 o 
  -9   9  24    13674.06    13952.23    714.32 o 
  -6   9  24    16143.59    15851.22    420.90 o 
  -3   9  24    18556.01    20059.02    463.64 o 
   0   9  24    61778.98    63719.86   1144.65 o 
  -8  10  24       23.26        0.00    111.97 o 
  -5  10  24      692.40      669.41    146.36 o 
  -2  10  24      863.18      515.09    128.05 o 
 -10  11  24     1283.96     1194.15    151.97 o 
  -7  11  24      209.91      269.02    124.03 o 
  -4  11  24     2143.34     2517.09    197.60 o 
  -1  11  24     3566.15     4456.48    255.45 o 
 -12  12  24      202.89      244.69    184.79 o 
  -9  12  24     6859.47     6434.98    281.40 o 
  -6  12  24    27973.60    26871.10    522.75 o 
  -3  12  24    29142.89    29774.08    527.61 o 
   0  12  24     5649.31     4503.98    352.29 o 
 -11  13  24      329.92      172.71    141.97 o 
  -8  13  24     9483.13     9322.05    334.26 o 
  -5  13  24      128.23      237.91    145.86 o 
  -2  13  24     3362.50     3695.98    245.23 o 
 -13  14  24        3.97        0.00    144.51 o 
 -10  14  24      474.70      140.26    138.52 o 
  -7  14  24      681.11      499.04    186.46 o 
  -4  14  24      399.05      559.13    160.67 o 
  -1  14  24       31.78        0.00    148.31 o 
 -15  15  24       17.38        0.00    210.13 o 
 -12  15  24     7592.07     8173.69    359.65 o 
  -9  15  24    36159.75    35616.55    758.95 o 
  -6  15  24     9581.50    10470.60    512.97 o 
  -3  15  24      333.72      418.04    165.10 o 
   0  15  24     4410.79     4126.32    473.14 o 
 -14  16  24       11.68        0.00    147.09 o 
 -11  16  24     3398.34     3255.05    242.59 o 
  -8  16  24     3233.76     3445.30    266.89 o 
  -5  16  24      726.47      525.96    172.75 o 
  -2  16  24     1247.49     1578.84    210.36 o 
 -16  17  24      326.41      224.81    179.91 o 
 -13  17  24     9440.99     9995.13    412.75 o 
 -10  17  24     4325.15     4382.64    290.02 o 
  -7  17  24     8424.79     7701.54    362.56 o 
  -4  17  24       15.09        0.00    157.48 o 
  -1  17  24      108.62      306.60    189.46 o 
 -18  18  24       75.85        0.00    266.45 o 
 -15  18  24     2594.50     2320.67    252.30 o 
 -12  18  24    17622.18    17478.36    543.76 o 
  -9  18  24     9134.33     8763.57    390.07 o 
  -6  18  24      746.61      555.94    182.42 o 
  -3  18  24     2784.51     3034.43    266.56 o 
   0  18  24     1259.56     1105.24    329.73 o 
 -17  19  24     1310.37     1197.70    226.87 o 
 -14  19  24        7.40        0.00    178.68 o 
 -11  19  24     2630.04     2482.41    256.58 o 
  -8  19  24      161.52        0.00    163.41 o 
  -5  19  24      933.68      878.75    221.15 o 
  -2  19  24      158.48        0.00    178.50 o 
 -13  20  24      148.02      169.96    202.12 o 
 -10  20  24       12.36        0.00    174.40 o 
  -7  20  24     1227.57     1326.32    237.92 o 
  -2   3  25      841.99      692.44     94.26 o 
  -1   4  25     1794.21     2160.90    137.59 o 
  -3   5  25     2051.78     2132.72    125.62 o 
  -5   6  25     3727.48     4500.35    193.97 o 
  -2   6  25     8952.10     9334.74    228.07 o 
  -4   7  25     2638.82     2854.54    171.81 o 
  -1   7  25      282.65      254.14    107.78 o 
  -6   8  25    20131.01    20021.02    379.97 o 
  -3   8  25    21957.07    24065.80    434.42 o 
  -8   9  25     3604.70     3708.57    202.80 o 
  -5   9  25     8677.58     8888.60    301.22 o 
  -2   9  25     4342.70     4204.23    221.08 o 
  -7  10  25      449.83       67.55    110.03 o 
  -4  10  25      157.84      118.56    127.83 o 
  -1  10  25    11070.71    10171.85    319.25 o 
  -9  11  25      871.34      842.60    149.71 o 
  -6  11  25     4453.26     4763.03    326.74 o 
  -3  11  25     8046.84     8042.59    301.15 o 
 -11  12  25      980.12      732.86    172.88 o 
  -8  12  25    12394.73    11850.44    500.63 o 
  -5  12  25      445.93      404.62    146.51 o 
  -2  12  25    11836.11    10736.37    377.20 o 
 -10  13  25      286.07      110.84    137.69 o 
  -7  13  25     3189.40     2879.81    225.16 o 
  -4  13  25      360.42      411.31    152.26 o 
  -1  13  25    21316.83    21668.34    507.12 o 
 -12  14  25      733.43      269.36    161.17 o 
  -9  14  25     7144.70     6888.02    309.03 o 
  -6  14  25        7.86        0.00    133.09 o 
  -3  14  25     7245.45     6588.34    319.38 o 
 -14  15  25     1298.20     1060.52    196.00 o 
 -11  15  25      951.09      940.34    176.71 o 
  -8  15  25      751.43      432.98    167.56 o 
  -5  15  25    17018.42    16287.45    492.04 o 
  -2  15  25    14449.37    13466.07    453.49 o 
 -13  16  25     2061.32     2179.50    234.75 o 
 -10  16  25        2.80       84.00    156.07 o 
  -7  16  25     3086.49     3303.79    257.07 o 
  -4  16  25     4775.91     5008.42    315.54 o 
  -1  16  25     5380.00     5549.34    336.76 o 
 -15  17  25      460.90      442.17    186.82 o 
 -12  17  25      941.50      797.12    212.30 o 
  -9  17  25     1040.95      601.88    183.60 o 
  -6  17  25     1306.24      895.49    190.86 o 
  -3  17  25      399.82      456.86    193.14 o 
 -17  18  25      717.97      662.05    220.55 o 
 -14  18  25     9030.22    10317.14    431.45 o 
 -11  18  25     1432.91     1803.83    228.98 o 
  -8  18  25     2068.23     1660.59    229.44 o 
  -5  18  25       21.81      104.56    173.39 o 
  -2  18  25      230.52       12.52    174.93 o 
 -16  19  25     1965.72     1853.45    245.38 o 
 -13  19  25     2247.10     2206.46    264.54 o 
 -10  19  25     1204.21     1181.01    215.21 o 
  -7  19  25      633.00      569.29    196.30 o 
  -4  19  25      942.79      758.58    219.46 o 
 -12  20  25     1617.00     2251.84    260.53 o 
  -9  20  25     1446.45     2326.67    258.60 o 
  -6  20  25      171.57       61.41    186.72 o 
   0   1  26    53207.16    53882.05    752.04 o 
  -2   2  26     9236.82     9286.98    414.08 o 
  -1   3  26     9212.33     9711.60    220.70 o 
  -3   4  26     5301.45     5733.94    181.84 o 
   0   4  26    42854.35    44611.03    719.74 o 
  -5   5  26      702.00      368.36    189.48 o 
  -2   5  26      706.70      662.98     97.67 o 
  -4   6  26     6949.18     7433.75    241.97 o 
  -1   6  26     1419.25     1108.18    126.29 o 
  -6   7  26      100.68       50.47    104.86 o 
  -3   7  26    11005.53    10772.96    302.15 o 
   0   7  26     6223.94     6440.53    401.30 o 
  -8   8  26     3544.52     3600.85    297.03 o 
  -5   8  26      829.85     1183.18    142.51 o 
  -2   8  26     2816.47     2400.58    170.59 o 
  -7   9  26     1887.45     2041.44    167.11 o 
  -4   9  26     3266.17     3830.44    229.80 o 
  -1   9  26     5018.51     5121.83    233.34 o 
  -9  10  26     4082.27     4225.53    234.05 o 
  -6  10  26     4092.92     3920.82    218.60 o 
  -3  10  26     1489.92     1769.20    173.97 o 
   0  10  26     8248.29     8588.75    452.16 o 
 -11  11  26     4162.47     4808.02    402.92 o 
  -8  11  26     1724.12     1568.19    169.92 o 
  -5  11  26      828.26      459.35    147.98 o 
  -2  11  26     1065.81      893.67    154.83 o 
 -10  12  26    21626.62    20576.34    494.92 o 
  -7  12  26     1197.12     1116.73    187.81 o 
  -4  12  26     4977.87     5062.84    275.61 o 
  -1  12  26     2593.91     1577.62    191.12 o 
 -12  13  26       79.44       19.63    143.07 o 
  -9  13  26      328.29        0.00    131.97 o 
  -6  13  26     3370.18     3597.62    247.37 o 
  -3  13  26     4083.00     4990.57    431.01 o 
   0  13  26    14866.74    15282.67    709.64 o 
 -14  14  26     2778.22     3892.36    480.28 o 
 -11  14  26        5.88       20.79    149.29 o 
  -8  14  26      969.74      598.25    169.39 o 
  -5  14  26     4915.73     4854.77    284.21 o 
  -2  14  26     1046.90     1086.27    201.11 o 
 -13  15  26     3377.74     3365.42    261.49 o 
 -10  15  26      572.63      387.29    167.00 o 
  -7  15  26       18.18        0.00    137.38 o 
  -4  15  26      478.50      590.99    179.21 o 
  -1  15  26       16.02        0.00    146.84 o 
 -15  16  26     1793.45     1575.87    235.39 o 
 -12  16  26        9.64        0.00    158.56 o 
  -9  16  26     3675.40     3919.46    380.85 o 
  -6  16  26     6174.24     6204.15    324.39 o 
  -3  16  26     1016.33      997.45    204.85 o 
   0  16  26     1117.57      439.15    272.05 o 
 -17  17  26     7322.20     7077.20    719.66 o 
 -14  17  26     8900.09     8703.08    411.00 o 
 -11  17  26     1060.18     1034.17    203.28 o 
  -8  17  26        4.61        0.00    150.85 o 
  -5  17  26      436.84      187.56    176.39 o 
  -2  17  26     1198.68      688.67    213.25 o 
 -16  18  26      485.33      553.92    211.52 o 
 -13  18  26     2038.36     1972.21    262.63 o 
 -10  18  26       14.33      166.23    174.63 o 
  -7  18  26        0.59       16.85    164.06 o 
  -4  18  26     1500.28     1503.03    237.56 o 
  -1  18  26     1276.46     1252.73    247.73 o 
 -15  19  26     6153.30     5995.45    354.75 o 
 -12  19  26     2295.93     2151.02    252.00 o 
  -9  19  26       83.63       68.13    172.30 o 
  -6  19  26      851.05      700.75    209.08 o 
 -11  20  26     1379.15      828.98    214.01 o 
  -8  20  26      896.65      905.55    224.07 o 
  -1   2  27    27655.47    27528.24    370.03 o 
  -2   4  27    24959.77    25701.78    352.92 o 
  -4   5  27    75624.61    77897.98    858.47 o 
  -1   5  27       51.09        0.00     93.89 o 
  -3   6  27     4261.52     4061.52    192.69 o 
  -5   7  27    56337.31    57280.77    738.16 o 
  -2   7  27     8024.89     8395.71    276.85 o 
  -7   8  27    11788.44    11894.95    340.48 o 
  -4   8  27    16415.64    16557.50    464.53 o 
  -1   8  27     2675.37     2526.18    179.55 o 
  -6   9  27     7267.01     7083.64    292.70 o 
  -3   9  27     4220.62     4187.84    242.27 o 
  -8  10  27     1971.80     1780.03    178.79 o 
  -5  10  27    12048.27    12655.49    397.65 o 
  -2  10  27    26200.67    27533.12    500.14 o 
 -10  11  27     1224.52     1203.57    172.18 o 
  -7  11  27     2449.25     2912.35    218.68 o 
  -4  11  27    21227.71    21207.05    481.65 o 
  -1  11  27     3959.57     4787.91    266.00 o 
  -9  12  27      211.88        0.00    130.75 o 
  -6  12  27      702.16      433.85    153.88 o 
  -3  12  27     4952.76     4066.87    254.75 o 
 -11  13  27     1461.89     1364.92    188.76 o 
  -8  13  27     6133.25     6153.20    327.55 o 
  -5  13  27    14575.51    13489.17    469.55 o 
  -2  13  27    23477.61    23899.99    667.72 o 
 -13  14  27       60.39        0.00    151.64 o 
 -10  14  27    24342.34    24616.70    558.14 o 
  -7  14  27     9495.86    10459.34    396.78 o 
  -4  14  27     1352.34     1333.52    218.55 o 
  -1  14  27    14853.42    14708.08    500.41 o 
 -12  15  27     1856.91     1523.69    213.29 o 
  -9  15  27       39.18       99.00    160.05 o 
  -6  15  27       46.54        0.00    151.28 o 
  -3  15  27      367.88      124.99    180.41 o 
 -14  16  27     2112.52     2130.25    239.74 o 
 -11  16  27    20474.61    21338.57    664.54 o 
  -8  16  27     5767.96     5547.19    315.82 o 
  -5  16  27      616.94      397.97    182.14 o 
  -2  16  27      901.27      826.22    224.87 o 
 -16  17  27     1257.06     1273.23    233.98 o 
 -13  17  27     4266.01     3890.94    304.67 o 
 -10  17  27    12560.77    13077.28    469.06 o 
  -7  17  27      396.74       88.02    165.13 o 
  -4  17  27     1929.06     1356.95    222.93 o 
  -1  17  27     1677.26     1332.63    227.68 o 
 -15  18  27     1710.34     1975.67    253.82 o 
 -12  18  27        7.98        0.00    188.17 o 
  -9  18  27     1055.34      574.53    185.64 o 
  -6  18  27      337.17      345.19    188.38 o 
  -3  18  27     1006.05     1280.48    243.83 o 
 -14  19  27     7489.30     7038.73    399.43 o 
 -11  19  27     1675.92     1393.99    230.31 o 
  -8  19  27     1611.33     1284.16    221.15 o 
  -5  19  27        6.06        0.00    176.28 o 
  -1   1  28     5521.35     5991.91    262.18 o 
   0   2  28     3170.86     3389.46    305.35 o 
  -2   3  28     1112.95     1111.93    107.97 o 
  -4   4  28    38440.52    35382.52   1114.50 o 
  -1   4  28        0.40        0.00     89.67 o 
  -3   5  28      922.82      818.84    119.59 o 
   0   5  28    35748.11    36625.38    711.21 o 
  -5   6  28     2051.53     2032.97    157.38 o 
  -2   6  28       42.14        0.00     99.46 o 
  -7   7  28    14499.79    15766.09    549.03 o 
  -4   7  28       61.29       70.20    119.50 o 
  -1   7  28      575.31      389.10    122.87 o 
  -6   8  28     4318.42     4529.01    222.24 o 
  -3   8  28     4620.73     4991.18    256.29 o 
   0   8  28    25942.92    24280.14    683.05 o 
  -8   9  28     8064.99     7058.96    297.61 o 
  -5   9  28      224.92      306.38    137.59 o 
  -2   9  28    11422.94    11045.75    415.53 o 
 -10  10  28    10345.26    10101.63   1073.39 o 
  -7  10  28      624.64      517.76    127.94 o 
  -4  10  28       89.21       92.49    134.63 o 
  -1  10  28      558.01      385.46    147.00 o 
  -9  11  28    15667.61    14877.45    447.57 o 
  -6  11  28       25.58      193.86    144.02 o 
  -3  11  28      727.38      564.91    154.19 o 
   0  11  28    12080.14    10851.55    657.21 o 
 -11  12  28     3191.84     2507.69    222.92 o 
  -8  12  28     2368.99     2159.10    208.50 o 
  -5  12  28      959.38      600.12    163.08 o 
  -2  12  28     6645.56     5423.35    348.01 o 
 -13  13  28     3507.43     3999.39    605.16 o 
 -10  13  28      453.19      467.99    165.47 o 
  -7  13  28        0.95        0.00    151.13 o 
  -4  13  28    34036.92    34075.47    669.66 o 
  -1  13  28     5203.47     5592.95    334.06 o 
 -12  14  28     3311.35     3168.57    248.72 o 
  -9  14  28     4038.40     4206.52    292.03 o 
  -6  14  28    10699.32    10700.91    425.91 o 
  -3  14  28    17348.59    16345.61    528.40 o 
   0  14  28    10307.85     8906.71    581.64 o 
 -14  15  28      848.52      703.89    207.90 o 
 -11  15  28       72.48       30.98    168.88 o 
  -8  15  28      673.05      633.98    182.33 o 
  -5  15  28     1593.00     1341.21    228.11 o 
  -2  15  28      856.83      916.70    208.85 o 
 -16  16  28      974.29      729.12    308.66 o 
 -13  16  28      437.84       41.86    168.48 o 
 -10  16  28      274.88      467.75    178.16 o 
  -7  16  28     1937.37     1932.44    230.36 o 
  -4  16  28     1540.69     1394.74    232.30 o 
  -1  16  28      775.43      340.58    197.87 o 
 -15  17  28      966.53      895.31    214.86 o 
 -12  17  28     3018.49     3017.44    284.04 o 
  -9  17  28     7779.19     8202.26    388.23 o 
  -6  17  28     5882.87     6599.99    370.40 o 
  -3  17  28      476.96      656.26    223.47 o 
 -14  18  28      341.73      432.62    208.75 o 
 -11  18  28     1337.28     1507.55    221.99 o 
  -8  18  28      812.26      461.07    192.22 o 
  -5  18  28     1299.53     1257.68    232.75 o 
 -10  19  28      108.86      431.87    197.47 o 
  -7  19  28        9.64        0.00    177.69 o 
  -1   3  29     2773.23     2844.57    157.07 o 
  -3   4  29     3881.95     3403.62    171.58 o 
  -2   5  29    21513.87    21391.19    378.05 o 
  -4   6  29       20.15       26.74    115.76 o 
  -1   6  29     2136.84     2057.00    164.58 o 
  -6   7  29      793.36      831.55    137.97 o 
  -3   7  29     1958.60     1862.81    182.83 o 
  -5   8  29     5625.19     5876.32    281.51 o 
  -2   8  29       31.03        0.00    125.23 o 
  -7   9  29     1269.80      965.14    160.13 o 
  -4   9  29      516.20      460.90    152.97 o 
  -1   9  29      887.81      807.03    157.72 o 
  -9  10  29     2395.64     2631.17    218.15 o 
  -6  10  29     6556.48     6180.37    299.83 o 
  -3  10  29     4596.67     4917.91    268.55 o 
  -8  11  29    20658.69    20095.16    558.17 o 
  -5  11  29       48.26       73.30    137.05 o 
  -2  11  29     3215.16     3413.01    256.61 o 
 -10  12  29      325.90      184.65    151.14 o 
  -7  12  29     5462.31     6023.30    321.62 o 
  -4  12  29     1504.43     1595.59    199.90 o 
  -1  12  29     6831.48     7049.07    373.73 o 
 -12  13  29      196.98      138.43    170.46 o 
  -9  13  29     6721.48     6481.83    346.31 o 
  -6  13  29        4.32        0.00    142.60 o 
  -3  13  29     1441.10     1527.36    220.88 o 
 -11  14  29      859.07      842.67    199.23 o 
  -8  14  29     2073.21     2445.06    243.20 o 
  -5  14  29    11111.88    11533.56    446.13 o 
  -2  14  29      234.54      169.22    182.36 o 
 -13  15  29       41.67      227.76    169.27 o 
 -10  15  29      729.27      554.69    197.69 o 
  -7  15  29     9492.58     9594.79    417.42 o 
  -4  15  29     1289.53     1198.65    212.61 o 
  -1  15  29       59.37      194.32    192.98 o 
 -15  16  29     2127.54     2370.75    315.92 o 
 -12  16  29      828.19      691.82    207.15 o 
  -9  16  29      222.36       65.36    168.39 o 
  -6  16  29      446.67      171.14    184.81 o 
  -3  16  29      153.72       66.54    181.29 o 
 -14  17  29      141.15      378.83    205.41 o 
 -11  17  29     1483.33     1868.41    250.46 o 
  -8  17  29     1614.93     1338.78    216.58 o 
  -5  17  29      732.60      847.10    220.22 o 
  -2  17  29      129.52      108.52    191.54 o 
 -13  18  29      888.62     1061.22    238.52 o 
 -10  18  29      907.62      905.27    212.79 o 
  -7  18  29     2154.81     2323.73    265.66 o 
  -4  18  29     1296.69     1148.12    261.58 o 
   0   0  30   197900.20   203431.97   3819.22 o 
  -1   2  30    10803.26    11168.68    282.23 o 
  -3   3  30    23776.86    22698.51    540.87 o 
   0   3  30     9273.88     9586.10    413.57 o 
  -2   4  30    16144.56    16347.30    347.75 o 
  -4   5  30    30455.14    30425.70    557.14 o 
  -1   5  30     3948.90     4142.95    210.90 o 
  -6   6  30    37604.83    37398.36    817.46 o 
  -3   6  30      844.53      742.17    150.95 o 
   0   6  30     2213.88     2593.31    268.55 o 
  -5   7  30      269.30      497.01    128.56 o 
  -2   7  30     1963.76     2123.79    195.72 o 
  -7   8  30    13475.58    14123.12    628.71 o 
  -4   8  30    21512.00    23188.13    555.79 o 
  -1   8  30      128.08       52.22    138.14 o 
  -9   9  30       19.73        0.00    182.10 o 
  -6   9  30    18765.23    20416.85    512.94 o 
  -3   9  30     6764.67     7926.41    368.17 o 
   0   9  30    12377.20    12432.00   1037.23 o 
  -8  10  30     3008.96     3519.63    274.40 o 
  -5  10  30     7497.11     7706.84    331.20 o 
  -2  10  30      467.65      319.09    159.30 o 
 -10  11  30      442.04      127.53    150.24 o 
  -7  11  30     3256.30     3084.26    241.60 o 
  -4  11  30    10528.33    11148.29    571.71 o 
  -1  11  30    17540.31    18181.51    825.25 o 
 -12  12  30       50.65       71.66    220.59 o 
  -9  12  30     4547.21     5133.42    311.99 o 
  -6  12  30    10470.59    10051.00    386.20 o 
  -3  12  30    12872.49    12359.72    587.56 o 
   0  12  30    11129.05    10284.93    597.97 o 
 -11  13  30     2345.37     2371.64    255.72 o 
  -8  13  30     5194.00     5108.89    298.81 o 
  -5  13  30      317.15        0.00    152.79 o 
  -2  13  30     2683.48     2875.87    278.38 o 
 -13  14  30     3062.02     3464.48    406.47 o 
 -10  14  30     1461.56     1397.31    219.56 o 
  -7  14  30     2790.64     2404.10    244.90 o 
  -4  14  30    11379.22    10899.13    477.85 o 
  -1  14  30     3532.77     3400.01    299.17 o 
 -15  15  30     1151.43      864.13    309.49 o 
 -12  15  30     4928.05     4761.66    320.29 o 
  -9  15  30     5621.43     5390.47    319.26 o 
  -6  15  30      520.63      344.69    180.59 o 
  -3  15  30     1381.27     1024.51    220.13 o 
   0  15  30     2351.76     2117.64    412.27 o 
 -14  16  30      169.70       55.51    205.79 o 
 -11  16  30     2002.44     2087.48    253.72 o 
  -8  16  30     4515.98     5536.68    349.04 o 
  -5  16  30      756.00      597.95    192.91 o 
  -2  16  30      620.35      564.15    211.61 o 
 -13  17  30     2166.53     2088.32    264.80 o 
 -10  17  30      449.78      221.89    196.77 o 
  -7  17  30       17.27        0.00    179.78 o 
  -4  17  30      186.96       46.96    189.76 o 
 -12  18  30     2902.92     2724.12    287.27 o 
  -9  18  30     3387.69     2955.50    275.08 o 
  -6  18  30        4.83      185.52    204.51 o 
  -2   3  31    19163.46    20085.99    412.18 o 
  -1   4  31     6869.72     6912.16    252.15 o 
  -3   5  31     7011.42     7888.41    298.41 o 
  -5   6  31     5076.61     5125.70    240.76 o 
  -2   6  31    26734.61    26784.73    514.05 o 
  -4   7  31     6556.93     6707.57    308.33 o 
  -1   7  31     5121.00     4881.87    286.65 o 
  -6   8  31      930.25     1121.30    173.06 o 
  -3   8  31    11505.28    12770.47    409.70 o 
  -8   9  31    23783.94    24177.88    513.57 o 
  -5   9  31       62.92        0.00    134.07 o 
  -2   9  31       65.46       50.35    148.25 o 
  -7  10  31    12490.48    11287.83    397.95 o 
  -4  10  31     5194.42     5276.97    286.40 o 
  -1  10  31      381.02      345.23    176.12 o 
  -9  11  31      342.48      191.35    167.09 o 
  -6  11  31     2488.92     2182.53    221.73 o 
  -3  11  31      935.25      773.40    183.54 o 
 -11  12  31      730.94      747.31    182.81 o 
  -8  12  31     9365.47     8480.21    402.98 o 
  -5  12  31    11344.60    11470.64    417.50 o 
  -2  12  31     7167.80     7720.24    393.76 o 
 -10  13  31      755.16      987.99    207.36 o 
  -7  13  31     2507.60     2691.74    241.15 o 
  -4  13  31     5700.23     5075.59    347.89 o 
  -1  13  31       96.57      137.64    185.18 o 
 -12  14  31      383.58      299.86    190.99 o 
  -9  14  31      469.61      511.99    188.54 o 
  -6  14  31      339.45      254.89    173.33 o 
  -3  14  31     7284.40     7574.09    411.50 o 
 -14  15  31       51.47       95.58    186.07 o 
 -11  15  31     3875.08     4311.78    312.29 o 
  -8  15  31     1939.29     2043.57    234.15 o 
  -5  15  31     6876.29     6270.16    353.07 o 
  -2  15  31     3049.96     3540.75    310.54 o 
 -13  16  31        3.94        0.00    176.19 o 
 -10  16  31     4758.89     4954.16    336.09 o 
  -7  16  31     6598.21     5937.40    354.66 o 
  -4  16  31      218.87        0.00    185.28 o 
  -1  16  31      911.72      693.44    252.39 o 
 -12  17  31       87.21      156.05    192.09 o 
  -9  17  31      144.12       26.91    176.09 o 
  -6  17  31     1091.69     1099.08    223.02 o 
   0   1  32     1385.69     1576.72    202.29 o 
  -2   2  32    48355.20    47200.16   1332.04 o 
  -1   3  32     1763.83     1586.59    149.95 o 
  -3   4  32      501.53      338.24    126.76 o 
   0   4  32     5640.69     5756.94    374.99 o 
  -5   5  32     4453.06     4674.81    335.04 o 
  -2   5  32     3842.32     3749.71    231.79 o 
  -4   6  32     2286.68     2161.22    196.72 o 
  -1   6  32     1577.04     1285.01    199.00 o 
  -6   7  32     4713.84     5066.17    320.59 o 
  -3   7  32      232.28      396.54    149.55 o 
   0   7  32      169.82        0.00    230.51 o 
  -8   8  32      156.71       37.82    193.48 o 
  -5   8  32     9703.07     9194.51    354.58 o 
  -2   8  32      966.55      659.62    178.41 o 
  -7   9  32     9305.82     9905.24    397.82 o 
  -4   9  32     1861.35     1460.82    206.22 o 
  -1   9  32     7086.29     6713.33    355.30 o 
  -9  10  32     1505.59     1306.96    206.25 o 
  -6  10  32     9164.00     9525.87    374.53 o 
  -3  10  32       85.34      146.20    154.07 o 
   0  10  32       44.70      235.57    263.31 o 
 -11  11  32      303.75      114.67    241.80 o 
  -8  11  32     4050.96     4250.41    297.09 o 
  -5  11  32     3221.30     3320.85    254.56 o 
  -2  11  32     4852.30     4684.41    324.56 o 
 -10  12  32     8488.30     9054.33    406.87 o 
  -7  12  32     2392.80     2473.34    243.28 o 
  -4  12  32     5453.69     5709.57    335.66 o 
  -1  12  32       82.11        0.00    165.48 o 
 -12  13  32     1371.24     1205.81    236.37 o 
  -9  13  32     1071.94     1261.33    215.59 o 
  -6  13  32     3327.28     3746.01    270.99 o 
  -3  13  32     7178.76     6769.02    383.92 o 
   0  13  32       95.30        0.00    273.25 o 
 -14  14  32      907.57      676.44    309.76 o 
 -11  14  32      835.88      445.53    204.83 o 
  -8  14  32     1278.68     1163.64    209.20 o 
  -5  14  32    10090.62    10240.83    436.11 o 
  -2  14  32      335.95       84.18    185.83 o 
 -13  15  32       43.71        0.00    198.06 o 
 -10  15  32        0.59        0.00    173.93 o 
  -7  15  32     5931.04     5261.24    319.53 o 
  -4  15  32        2.54        7.82    186.34 o 
  -1  15  32      582.04      402.91    221.34 o 
 -12  16  32      313.92      195.71    198.97 o 
  -9  16  32     6190.13     6138.81    367.70 o 
  -6  16  32     1199.18     1319.69    225.86 o 
  -3  16  32      708.44      787.98    224.28 o 
 -11  17  32      166.15       28.88    192.90 o 
  -8  17  32     1277.88     1413.25    238.54 o 
  -1   2  33    37336.13    39433.76    572.40 o 
  -2   4  33    57062.92    58747.68    779.76 o 
  -4   5  33     7186.83     8429.30    334.14 o 
  -1   5  33       20.18       18.92    136.08 o 
  -3   6  33      289.13      157.46    145.81 o 
  -5   7  33      290.83      211.70    141.35 o 
  -2   7  33      847.98      665.00    171.58 o 
  -7   8  33     6822.59     7420.95    529.10 o 
  -4   8  33     4811.78     4425.87    266.51 o 
  -1   8  33     4783.74     4431.54    297.04 o 
  -6   9  33      154.55      127.53    140.20 o 
  -3   9  33     3846.17     3614.05    266.21 o 
  -8  10  33     1472.08     1444.55    215.73 o 
  -5  10  33    16867.10    17639.43    506.45 o 
  -2  10  33    18329.99    18897.81    712.18 o 
 -10  11  33     1907.16     2080.63    252.73 o 
  -7  11  33    25450.90    25220.87    587.28 o 
  -4  11  33    10497.09    11327.54    616.36 o 
  -1  11  33     6931.59     6537.84    402.58 o 
  -9  12  33      119.24      165.10    177.05 o 
  -6  12  33     2586.05     1967.35    224.82 o 
  -3  12  33      148.47      123.23    182.83 o 
 -11  13  33     1354.15     1156.70    239.04 o 
  -8  13  33    10342.25    10831.39    450.23 o 
  -5  13  33    23111.25    22683.37    601.75 o 
  -2  13  33     1744.78     1437.30    239.59 o 
 -13  14  33     3417.84     3826.89    332.62 o 
 -10  14  33      124.32        0.00    175.50 o 
  -7  14  33    13564.68    14846.18    535.35 o 
  -4  14  33     1202.20     1227.50    226.70 o 
  -1  14  33     1796.01     1728.23    275.98 o 
 -12  15  33     3655.88     3565.34    325.55 o 
  -9  15  33       72.99      154.50    188.83 o 
  -6  15  33      114.58        0.00    172.46 o 
  -3  15  33     1161.30     1054.73    236.78 o 
 -11  16  33     3474.87     3303.43    313.51 o 
  -8  16  33      679.37      928.30    219.93 o 
  -5  16  33       28.84       17.32    193.30 o 
  -1   1  34    11038.87    11579.03    477.64 o 
   0   2  34     3759.34     3515.73    377.30 o 
  -2   3  34        4.34       47.66    120.36 o 
  -4   4  34        2.16       34.81    191.35 o 
  -1   4  34      199.05       43.02    152.76 o 
  -3   5  34     4905.36     4861.49    268.06 o 
   0   5  34    11155.16    10021.46    627.37 o 
  -5   6  34      409.90      412.44    163.97 o 
  -2   6  34    10660.28    10949.71    383.79 o 
  -7   7  34     8038.69     8607.78    526.44 o 
  -4   7  34     2765.85     2371.82    213.67 o 
  -1   7  34       82.73      231.02    181.23 o 
  -6   8  34      772.29      724.07    183.56 o 
  -3   8  34     1531.15     1288.78    197.11 o 
   0   8  34      116.03      250.54    262.69 o 
  -8   9  34     1926.72     1983.53    229.44 o 
  -5   9  34      400.15      165.06    157.53 o 
  -2   9  34     7805.96     7051.91    375.49 o 
 -10  10  34     1063.92      655.62    323.69 o 
  -7  10  34    13692.10    13751.53    487.81 o 
  -4  10  34     1270.43     1481.70    212.32 o 
  -1  10  34     2280.06     2173.50    292.57 o 
  -9  11  34      624.44      621.29    192.07 o 
  -6  11  34       39.31      182.49    166.60 o 
  -3  11  34     4368.16     3938.83    291.20 o 
   0  11  34    10487.77     9661.96    683.05 o 
 -11  12  34       75.88      146.48    197.74 o 
  -8  12  34      429.42      332.17    182.63 o 
  -5  12  34     1179.99     1046.58    211.71 o 
  -2  12  34     1105.27     1241.31    245.67 o 
 -13  13  34       77.01      370.00    329.67 o 
 -10  13  34     4705.42     4479.67    320.82 o 
  -7  13  34     6818.79     5964.19    333.95 o 
  -4  13  34     3025.68     3617.14    347.86 o 
  -1  13  34     1083.97     1372.90    258.66 o 
 -12  14  34      354.42      247.82    204.57 o 
  -9  14  34     6410.64     5605.24    350.72 o 
  -6  14  34     3205.48     3054.31    283.42 o 
  -3  14  34     1595.00     1222.52    240.85 o 
   0  14  34        7.71      184.19    301.69 o 
 -11  15  34      175.88      221.89    198.40 o 
  -8  15  34      906.78      747.07    213.75 o 
  -5  15  34       32.40        0.00    170.02 o 
 -10  16  34      998.64      665.65    219.18 o 
  -7  16  34      954.38      628.42    213.03 o 
  -1   3  35     1026.93      738.43    167.56 o 
  -3   4  35    11942.25    12580.35    430.17 o 
  -2   5  35    18706.25    18921.81    474.77 o 
  -4   6  35      539.26      449.43    155.39 o 
  -1   6  35      367.68      358.51    223.86 o 
  -6   7  35     2109.06     1815.25    237.90 o 
  -3   7  35     2052.92     1973.72    220.37 o 
  -5   8  35     3032.27     3253.99    245.60 o 
  -2   8  35      755.76      742.92    212.96 o 
  -7   9  35      772.25      729.53    197.58 o 
  -4   9  35       77.62        4.32    159.05 o 
  -1   9  35       56.65       83.69    193.41 o 
  -9  10  35     7779.65     8507.68    460.49 o 
  -6  10  35     1612.63     2098.73    239.45 o 
  -3  10  35       39.83        0.00    162.79 o 
  -8  11  35     1405.53     1365.30    225.75 o 
  -5  11  35     4367.01     4366.02    303.31 o 
  -2  11  35     3596.26     3754.83    340.59 o 
 -10  12  35      192.54       92.67    198.46 o 
  -7  12  35     3408.83     3494.13    288.39 o 
  -4  12  35     4322.18     5332.39    333.60 o 
  -1  12  35     2719.38     2074.75    278.39 o 
 -12  13  35      736.71      486.34    236.26 o 
  -9  13  35        5.78        0.00    183.30 o 
  -6  13  35     1296.67     1144.09    219.24 o 
  -3  13  35     1550.74     1476.70    250.90 o 
 -11  14  35     3191.95     3450.02    324.57 o 
  -8  14  35       29.25      197.53    196.78 o 
  -5  14  35     2310.55     3175.44    323.39 o 
  -2  14  35       63.86        0.00    202.93 o 
 -10  15  35      249.39      370.97    209.84 o 
  -7  15  35     3218.95     3235.55    296.92 o 
   0   0  36    65886.58    71584.67   2256.66 o 
  -1   2  36     4389.46     3876.43    305.85 o 
  -3   3  36    25920.76    27152.76   1072.98 o 
   0   3  36      400.14      441.29    278.34 o 
  -2   4  36     1985.69     1836.40    215.49 o 
  -4   5  36      152.48      303.90    177.44 o 
  -1   5  36     1178.86     1352.45    228.01 o 
  -6   6  36     9580.64     9342.88    637.28 o 
  -3   6  36    10691.37    10668.83    393.59 o 
   0   6  36     8539.10     8169.81    605.97 o 
  -5   7  36     6260.15     6914.07    346.56 o 
  -2   7  36      701.61      769.42    217.41 o 
  -7   8  36      299.79      101.25    189.89 o 
  -4   8  36      341.29      236.23    169.66 o 
  -1   8  36      476.48      324.49    217.90 o 
  -9   9  36     6464.05     6460.50    568.49 o 
  -6   9  36     8747.12     9603.05    447.01 o 
  -3   9  36    24990.61    25881.31    598.88 o 
   0   9  36     3788.66     3953.08    554.73 o 
  -8  10  36     1359.77     1143.69    219.64 o 
  -5  10  36    10289.05    10897.73    443.18 o 
  -2  10  36     1618.60     1551.15    259.17 o 
 -10  11  36      874.69      667.23    240.59 o 
  -7  11  36     3973.98     4422.60    312.38 o 
  -4  11  36     2910.17     3148.21    279.83 o 
  -1  11  36      203.61      159.40    214.66 o 
 -12  12  36     5803.35     6261.69    612.64 o 
  -9  12  36    11718.54    12665.12    497.78 o 
  -6  12  36    18927.76    19284.83    600.44 o 
  -3  12  36     8229.87     9269.20    488.52 o 
   0  12  36      872.84      972.93    465.05 o 
 -11  13  36       36.02      105.52    222.60 o 
  -8  13  36        5.61       38.11    187.03 o 
  -5  13  36     2966.57     2722.19    274.53 o 
  -2  13  36      111.22        0.00    202.75 o 
 -10  14  36     1545.32     1765.59    257.52 o 
  -7  14  36     2906.87     2978.43    302.54 o 
  -4  14  36      862.64      901.51    230.63 o 
  -2   3  37     2426.33     2687.67    258.99 o 
  -1   4  37     7343.38     7748.78    406.69 o 
  -3   5  37       72.11        0.00    165.28 o 
  -5   6  37      471.83      715.37    196.35 o 
  -2   6  37       44.35       39.68    173.81 o 
  -4   7  37     3027.57     2706.92    239.15 o 
  -1   7  37     1463.88     1261.71    239.03 o 
  -6   8  37     1340.28      946.82    222.27 o 
  -3   8  37     5171.12     5005.08    342.91 o 
  -8   9  37      331.96      123.88    202.41 o 
  -5   9  37       32.27        0.00    182.32 o 
  -2   9  37      717.08      937.41    273.87 o 
  -7  10  37      704.06      120.57    184.12 o 
  -4  10  37     2460.07     2292.30    251.03 o 
  -1  10  37     6096.40     6196.97    410.41 o 
  -9  11  37     6419.66     7077.95    450.59 o 
  -6  11  37      787.92      965.65    229.18 o 
  -3  11  37      665.94      573.43    225.44 o 
 -11  12  37     2130.46     2460.77    315.99 o 
  -8  12  37     3682.33     3329.81    297.76 o 
  -5  12  37      907.60     1034.12    219.70 o 
  -2  12  37     2638.24     2426.24    302.15 o 
 -10  13  37      312.87      450.35    217.23 o 
  -7  13  37       24.59       39.21    200.78 o 
  -4  13  37      226.22      208.78    217.51 o 
   0   1  38     2199.87     1980.93    449.05 o 
  -2   2  38     1061.82     1024.04    280.32 o 
  -1   3  38     1522.50     1123.80    282.60 o 
  -3   4  38      805.34      636.29    240.81 o 
   0   4  38      216.78       97.65    266.93 o 
  -5   5  38       43.25        5.55    257.23 o 
  -2   5  38      605.91      657.14    207.24 o 
  -4   6  38     4725.24     5453.74    422.97 o 
  -1   6  38     1864.22     1549.16    245.98 o 
  -6   7  38      205.42       64.28    250.95 o 
  -3   7  38      113.69        0.00    181.06 o 
   0   7  38     1017.35      695.33    314.33 o 
  -8   8  38       78.67      198.37    299.86 o 
  -5   8  38      123.06       48.53    187.70 o 
  -2   8  38       34.08        0.00    192.32 o 
  -7   9  38     2982.02     2925.16    311.17 o 
  -4   9  38      647.10      587.53    212.25 o 
  -1   9  38     2586.54     3202.93    323.69 o 
  -9  10  38     2059.71     2113.81    298.83 o 
  -6  10  38      698.34      418.24    209.65 o 
  -3  10  38     5684.95     6750.29    506.62 o 
   0  10  38     4199.55     4379.99    701.05 o 
 -11  11  38     3995.54     3513.55    551.50 o 
  -8  11  38     1333.54      936.68    253.07 o 
  -5  11  38      288.12      283.15    196.36 o 
  -2  11  38      140.36       22.13    208.01 o 
 -10  12  38        1.94       92.56    230.71 o 
  -7  12  38       13.99        0.00    191.94 o 
  -4  12  38      740.88      971.09    342.26 o 
  -6  13  38     3157.39     3405.28    321.31 o 
  -1   2  39    21251.64    24566.73    856.60 o 
  -2   4  39      669.63      943.16    282.95 o 
  -4   5  39       62.55      153.91    195.76 o 
  -1   5  39     3019.35     2949.77    301.98 o 
  -3   6  39      886.43      700.51    227.41 o 
  -5   7  39     1715.48     1833.44    253.42 o 
  -2   7  39     8661.20    10385.50    522.17 o 
  -7   8  39     1430.31     1938.91    281.60 o 
  -4   8  39    22035.85    21042.12    695.60 o 
  -1   8  39     9774.76     9904.88    498.97 o 
  -6   9  39      372.33      435.68    223.40 o 
  -3   9  39        4.54        0.00    194.23 o 
  -8  10  39     2537.45     2997.67    385.15 o 
  -5  10  39    12682.18    14054.93    550.03 o 
  -2  10  39     4790.78     5728.72    411.27 o 
 -10  11  39     4458.95     4629.11    388.00 o 
  -7  11  39     8657.33     9166.36    459.89 o 
  -4  11  39     4783.28     5591.88    406.61 o 
  -1  11  39       26.74       53.36    211.37 o 
  -6  12  39        7.03       53.11    201.93 o 
  -1   1  40     1025.94     1395.32    442.12 o 
   0   2  40     8684.70     8831.43    769.50 o 
  -2   3  40     1507.82     1273.65    323.09 o 
  -4   4  40     2162.58     2802.17    488.10 o 
  -1   4  40     3070.06     3572.36    384.02 o 
  -3   5  40     7904.29     8131.00    474.83 o 
   0   5  40     1988.38     1773.46    382.45 o 
  -5   6  40      129.27        0.00    213.18 o 
  -2   6  40      679.00      475.59    244.11 o 
  -7   7  40     3990.59     4119.00    494.99 o 
  -4   7  40        1.76        0.00    208.71 o 
  -1   7  40        7.21      260.60    258.44 o 
  -6   8  40      208.01      187.10    208.46 o 
  -3   8  40     1350.58     1154.79    253.95 o 
   0   8  40     1199.63     1721.92    393.58 o 
  -8   9  40        1.61       14.59    220.44 o 
  -5   9  40      311.72      167.54    241.26 o 
  -2   9  40     1993.73     2362.71    300.24 o 
  -7  10  40       35.38        0.00    227.86 o 
  -4  10  40     1475.46      739.81    251.38 o 
  -1  10  40      491.51      368.80    227.11 o 
  -6  11  40     1853.91     1825.57    318.19 o 
  -1   3  41     1312.94     1087.28    296.06 o 
  -3   4  41       75.16        0.00    255.82 o 
  -2   5  41      269.50        0.00    331.51 o 
  -4   6  41      954.34      775.64    267.20 o 
  -1   6  41     1382.10     1562.21    296.23 o 
  -6   7  41       26.96        0.00    206.28 o 
  -3   7  41      435.99      612.35    285.28 o 
  -5   8  41      375.57      407.60    252.56 o 
  -2   8  41     1056.00     1517.99    279.10 o 
  -7   9  41      205.76        0.00    203.07 o 
  -4   9  41      986.75     1112.88    306.44 o 
  -1   9  41     4368.88     5122.35    389.48 o 
  -1   2  42     6469.71     6974.66    712.06 o 
  -3   3  42       40.47      231.92    475.95 o 
   0   3  42    13192.74    16662.21   1054.74 o 
  -2   4  42     2074.84     2600.50    398.80 o 
  -4   5  42      162.69      210.01    286.39 o 
  -1   5  42     8150.96     8437.94    553.33 o 
  -6   6  42       17.53        0.00    385.38 o 
  -3   6  42     1467.32     1383.97    363.54 o 
   0   6  42    13213.02    15795.53   1060.96 o 
  -5   7  42      101.56       82.33    254.62 o 
  -2   7  42     3020.31     2998.73    360.81 o 
  -4   8  42     5311.88     5017.55    615.75 o 
  -2   3  43     3081.08     2764.70    727.61 o 
  -1   4  43     1598.76     1495.36    355.14 o 
  -3   5  43     4745.82     5416.45    587.33 o 
  -5   6  43     4261.23     4306.14    487.43 o 
  -2   6  43      520.24      783.19    350.74 o 
  -2   2  44      566.09        0.00    701.49 o 
  -1   3  44        5.82      575.90    525.03 o 
  -3   4  44     1944.10     2307.65    547.55 o 
   0   4  44     1195.35     1035.24    445.26 o 
                                                 
